# Supplementary material for: Long-chain fatty acyl coenzyme A inhibits NME1/2 and regulates cancer metastasis
Source: Proc Natl Acad Sci U S A. 2022 Mar 8;119(11):e2117013119. doi: 10.1073/pnas.2117013119 (PMC8931372; doi:10.1073/pnas.2117013119)
Supplement: Supplementary File [file pnas.2117013119.sd01.xlsx]

## Sheet: protein identifed in both F & R
Accession	Description	Sum PEP Score forward	Sum PEP Score reverse	Forward_Abundance Ratio: (Heavy, Sample) / (Light, Sample)	Reverse_Abundance Ratio: (Heavy, Sample) / (Light, Sample)
1706396	RecName: Full=Peroxisomal multifunctional enzyme type 2; Short=MFE-2; AltName: Full=17-beta-hydroxysteroid dehydrogenase 4; Short=17-beta-HSD 4; AltName: Full=D-bifunctional protein; Short=DBP; AltName: Full=Multifunctional protein 2; Short=MPF-2; AltName: Full=Short chain dehydrogenase/reductase family 8C member 1; Contains: RecName: Full=(3R)-hydroxyacyl-CoA dehydrogenase; Contains: RecName: Fu…	897.17	545.971	18.247	0.01
62512161	RecName: Full=Chromosome-associated kinesin KIF4A; AltName: Full=Chromokinesin-A	804.492	496.855	19.412	0.01
2492759	RecName: Full=3-hydroxyacyl-CoA dehydrogenase type-2; AltName: Full=17-beta-hydroxysteroid dehydrogenase 10; Short=17-beta-HSD 10; AltName: Full=3-hydroxy-2-methylbutyryl-CoA dehydrogenase; AltName: Full=3-hydroxyacyl-CoA dehydrogenase type II; AltName: Full=Endoplasmic reticulum-associated amyloid beta-peptide-binding protein; AltName: Full=Mitochondrial ribonuclease P protein 2; Short=Mitochond…	781.354	378.132	15.642	0.012
17368715	RecName: Full=WD repeat-containing protein 11; AltName: Full=Bromodomain and WD repeat-containing protein 2; AltName: Full=WD repeat-containing protein 15	615.115	481.563	15.756	0.052
82654933	RecName: Full=Delta(3,5)-Delta(2,4)-dienoyl-CoA isomerase, mitochondrial; Flags: Precursor	595.969	307.265	14.924	0.04
126733	RecName: Full=NAD-dependent malic enzyme, mitochondrial; Short=NAD-ME; AltName: Full=Malic enzyme 2; Flags: Precursor	538.427	451.384	14.463	0.096
20178296	RecName: Full=Pyruvate kinase PKM; AltName: Full=Cytosolic thyroid hormone-binding protein; Short=CTHBP; AltName: Full=Opa-interacting protein 3; Short=OIP-3; AltName: Full=Pyruvate kinase 2/3; AltName: Full=Pyruvate kinase muscle isozyme; AltName: Full=Thyroid hormone-binding protein 1; Short=THBP1; AltName: Full=Tumor M2-PK; AltName: Full=p58	519.704	344.585	13.947	0.027
115206	RecName: Full=C-1-tetrahydrofolate synthase, cytoplasmic; Short=C1-THF synthase; Includes: RecName: Full=Methylenetetrahydrofolate dehydrogenase; Includes: RecName: Full=Methenyltetrahydrofolate cyclohydrolase; Includes: RecName: Full=Formyltetrahydrofolate synthetase; Contains: RecName: Full=C-1-tetrahydrofolate synthase, cytoplasmic, N-terminally processed	517.229	365.091	13.871	0.069
38258929	RecName: Full=DNA-dependent protein kinase catalytic subunit; Short=DNA-PK catalytic subunit; Short=DNA-PKcs; AltName: Full=DNPK1; AltName: Full=p460	478.165	377.954	4.018	0.01
257051079	RecName: Full=Enoyl-CoA delta isomerase 2, mitochondrial; AltName: Full=DRS-1; AltName: Full=Delta(3),delta(2)-enoyl-CoA isomerase; Short=D3,D2-enoyl-CoA isomerase; AltName: Full=Diazepam-binding inhibitor-related protein 1; Short=DBI-related protein 1; AltName: Full=Dodecenoyl-CoA isomerase; AltName: Full=Hepatocellular carcinoma-associated antigen 88; AltName: Full=Peroxisomal 3,2-trans-enoyl-C…	471.654	280.993	16.52	0.01
215274226	RecName: Full=Dynamin-like 120 kDa protein, mitochondrial; AltName: Full=Optic atrophy protein 1; Contains: RecName: Full=Dynamin-like 120 kDa protein, form S1; Flags: Precursor	404.083	236.709	19.213	0.01
56757569	RecName: Full=Tubulin beta chain; AltName: Full=Tubulin beta-5 chain	392.274	296.124	2.023	0.28
132608	RecName: Full=Ribonucleoside-diphosphate reductase large subunit; AltName: Full=Ribonucleoside-diphosphate reductase subunit M1; AltName: Full=Ribonucleotide reductase large subunit	382.667	326.289	17.268	0.051
55977480	RecName: Full=Tubulin beta-4B chain; AltName: Full=Tubulin beta-2 chain; AltName: Full=Tubulin beta-2C chain	362.696	283.749	1.918	0.271
1170586	RecName: Full=Ras GTPase-activating-like protein IQGAP1; AltName: Full=p195	333.861	273.231	7.184	10.302
3913456	RecName: Full=2,4-dienoyl-CoA reductase, mitochondrial; AltName: Full=2,4-dienoyl-CoA reductase [NADPH]; Short=4-enoyl-CoA reductase [NADPH]; AltName: Full=Short chain dehydrogenase/reductase family 18C member 1; Flags: Precursor	311.109	229.22	15.567	0.022
269849557	RecName: Full=Dihydrolipoyl dehydrogenase, mitochondrial; AltName: Full=Dihydrolipoamide dehydrogenase; AltName: Full=Glycine cleavage system L protein; Flags: Precursor	297.863	142.06	13.387	0.019
55977474	RecName: Full=Tubulin alpha-1B chain; AltName: Full=Alpha-tubulin ubiquitous; AltName: Full=Tubulin K-alpha-1; AltName: Full=Tubulin alpha-ubiquitous chain; Contains: RecName: Full=Detyrosinated tubulin alpha-1B chain	283.149	181.322	2.042	0.345
118541	RecName: Full=Glutamate dehydrogenase 1, mitochondrial; Short=GDH 1; Flags: Precursor	270.97	185.114	13.001	0.01
221222465	RecName: Full=Mitochondrial ribonuclease P protein 1; Short=Mitochondrial RNase P protein 1; AltName: Full=HBV pre-S2 trans-regulated protein 2; AltName: Full=RNA (guanine-9-)-methyltransferase domain-containing protein 1; AltName: Full=Renal carcinoma antigen NY-REN-49; AltName: Full=tRNA methyltransferase 10 homolog C; Flags: Precursor	265.203	144.641	18.204	0.01
74761283	RecName: Full=Tubulin beta-2B chain	249.354	186.04	1.916	0.266
123648	RecName: Full=Heat shock cognate 71 kDa protein; AltName: Full=Heat shock 70 kDa protein 8; AltName: Full=Lipopolysaccharide-associated protein 1; Short=LAP-1; Short=LPS-associated protein 1	242.076	150.788	2.552	0.237
74762137	RecName: Full=Tubulin beta-2A chain; AltName: Full=Tubulin beta class IIa	239.367	182.619	100	0.252
205831273	RecName: Full=von Willebrand factor A domain-containing protein 8; Flags: Precursor	235.86	236.842	22.472	0.01
223590229	RecName: Full=Peroxisomal bifunctional enzyme; Short=PBE; Short=PBFE; Includes: RecName: Full=Enoyl-CoA hydratase/3,2-trans-enoyl-CoA isomerase; Includes: RecName: Full=3-hydroxyacyl-CoA dehydrogenase	228.359	188.489	9.948	0.244
727863586	RecName: Full=Pyrroline-5-carboxylate reductase 3; Short=P5C reductase 3; Short=P5CR 3; AltName: Full=Pyrroline-5-carboxylate reductase-like protein	215.058	113.859	11.701	0.011
825168612	RecName: Full=Heat shock 70 kDa protein 1B; AltName: Full=Heat shock 70 kDa protein 2; Short=HSP70-2; Short=HSP70.2	208.172	163.62	2.335	0.261
1705916	RecName: Full=Clathrin heavy chain 1; AltName: Full=Clathrin heavy chain on chromosome 17; Short=CLH-17	198.659	145.318	1.418	0.523
269849769	RecName: Full=Keratin, type I cytoskeletal 10; AltName: Full=Cytokeratin-10; Short=CK-10; AltName: Full=Keratin-10; Short=K10	178.761	175.268	0.01	0.788
20141376	RecName: Full=Trifunctional enzyme subunit alpha, mitochondrial; AltName: Full=78 kDa gastrin-binding protein; AltName: Full=TP-alpha; Includes: RecName: Full=Long-chain enoyl-CoA hydratase; Includes: RecName: Full=Long chain 3-hydroxyacyl-CoA dehydrogenase; Flags: Precursor	177.387	112.815	7.767	0.202
127983	RecName: Full=Nucleoside diphosphate kinase B; Short=NDK B; Short=NDP kinase B; AltName: Full=C-myc purine-binding transcription factor PUF; AltName: Full=Histidine protein kinase NDKB; AltName: Full=nm23-H2	175.376	97.667	29.527	0.01
119370373	RecName: Full=DNA replication ATP-dependent helicase/nuclease DNA2; Short=hDNA2; AltName: Full=DNA replication ATP-dependent helicase-like homolog; Includes: RecName: Full=DNA replication nuclease DNA2; Includes: RecName: Full=DNA replication ATP-dependent helicase DNA2	174.834	160.46	8.499	0.01
20455322	RecName: Full=Tubulin alpha-1C chain; AltName: Full=Alpha-tubulin 6; AltName: Full=Tubulin alpha-6 chain; Contains: RecName: Full=Detyrosinated tubulin alpha-1C chain	174.58	145.16	1.906	0.01
23396822	RecName: Full=Acyl-coenzyme A thioesterase 13; Short=Acyl-CoA thioesterase 13; AltName: Full=Thioesterase superfamily member 2; Contains: RecName: Full=Acyl-coenzyme A thioesterase 13, N-terminally processed	174.058	125.983	15.139	0.054
130348	RecName: Full=Phosphoglycerate mutase 1; AltName: Full=BPG-dependent PGAM 1; AltName: Full=Phosphoglycerate mutase isozyme B; Short=PGAM-B	172.97	83.11	12.905	0.01
6166599	RecName: Full=Myosin-9; AltName: Full=Cellular myosin heavy chain, type A; AltName: Full=Myosin heavy chain 9; AltName: Full=Myosin heavy chain, non-muscle IIa; AltName: Full=Non-muscle myosin heavy chain A; Short=NMMHC-A; AltName: Full=Non-muscle myosin heavy chain IIa; Short=NMMHC II-a; Short=NMMHC-IIA	168.58	174.618	0.691	0.762
311033497	RecName: Full=DnaJ homolog subfamily C member 13; AltName: Full=Required for receptor-mediated endocytosis 8; Short=RME-8	164.794	187.499	1.567	0.814
1706870	RecName: Full=Flavin reductase (NADPH); Short=FR; AltName: Full=Biliverdin reductase B; Short=BVR-B; AltName: Full=Biliverdin-IX beta-reductase; AltName: Full=Green heme-binding protein; Short=GHBP; AltName: Full=NADPH-dependent diaphorase; AltName: Full=NADPH-flavin reductase; Short=FLR	162.396	63	10.187	0.01
55584035	RecName: Full=Elongation factor 1-alpha 1; Short=EF-1-alpha-1; AltName: Full=Elongation factor Tu; Short=EF-Tu; AltName: Full=Eukaryotic elongation factor 1 A-1; Short=eEF1A-1; AltName: Full=Leukocyte receptor cluster member 7	161.935	145.405	4.015	0.105
20141568	RecName: Full=Isocitrate dehydrogenase [NADP], mitochondrial; Short=IDH; AltName: Full=ICD-M; AltName: Full=IDP; AltName: Full=NADP(+)-specific ICDH; AltName: Full=Oxalosuccinate decarboxylase; Flags: Precursor	154.65	99.725	15.574	0.01
127981	RecName: Full=Nucleoside diphosphate kinase A; Short=NDK A; Short=NDP kinase A; AltName: Full=Granzyme A-activated DNase; Short=GAAD; AltName: Full=Metastasis inhibition factor nm23; AltName: Full=NM23-H1; AltName: Full=Tumor metastatic process-associated protein	153.196	87.08	24.427	0.01
74733509	RecName: Full=N-alpha-acetyltransferase 50; AltName: Full=N-acetyltransferase 13; AltName: Full=N-acetyltransferase 5; Short=hNAT5; AltName: Full=N-acetyltransferase san homolog; Short=hSAN; AltName: Full=NatE catalytic subunit	152.698	122.251	25.292	0.029
130781	RecName: Full=Poly [ADP-ribose] polymerase 1; Short=PARP-1; AltName: Full=ADP-ribosyltransferase diphtheria toxin-like 1; Short=ARTD1; AltName: Full=NAD(+) ADP-ribosyltransferase 1; Short=ADPRT 1; AltName: Full=Poly[ADP-ribose] synthase 1	149.177	190.632	1.244	2.644
239938886	RecName: Full=Keratin, type I cytoskeletal 9; AltName: Full=Cytokeratin-9; Short=CK-9; AltName: Full=Keratin-9; Short=K9	146.985	107.337	0.01	0.01
120649	RecName: Full=Glyceraldehyde-3-phosphate dehydrogenase; Short=GAPDH; AltName: Full=Peptidyl-cysteine S-nitrosylase GAPDH	146.227	118.675	8.739	0.01
12643338	RecName: Full=Glutathione S-transferase kappa 1; AltName: Full=GST 13-13; AltName: Full=GST class-kappa; AltName: Full=GSTK1-1; Short=hGSTK1; AltName: Full=Glutathione S-transferase subunit 13	144.729	109.272	18.251	0.313
21903432	RecName: Full=Isocitrate dehydrogenase [NADP] cytoplasmic; Short=IDH; AltName: Full=Cytosolic NADP-isocitrate dehydrogenase; AltName: Full=IDP; AltName: Full=NADP(+)-specific ICDH; AltName: Full=Oxalosuccinate decarboxylase	144.668	123.546	15.932	0.21
125126	RecName: Full=ATP-dependent 6-phosphofructokinase, muscle type; Short=ATP-PFK; Short=PFK-M; AltName: Full=6-phosphofructokinase type A; AltName: Full=Phosphofructo-1-kinase isozyme A; Short=PFK-A; AltName: Full=Phosphohexokinase	141.738	107.445	1.49	0.01
55977747	RecName: Full=Heterogeneous nuclear ribonucleoprotein M; Short=hnRNP M	141.054	94.349	0.817	0.74
1708596	RecName: Full=Adenylate kinase 2, mitochondrial; Short=AK 2; AltName: Full=ATP-AMP transphosphorylase 2; AltName: Full=ATP:AMP phosphotransferase; AltName: Full=Adenylate monophosphate kinase; Contains: RecName: Full=Adenylate kinase 2, mitochondrial, N-terminally processed	139.77	111.903	10.903	0.079
21264510	RecName: Full=D-3-phosphoglycerate dehydrogenase; Short=3-PGDH	136.326	76.064	4.625	0.134
17865459	RecName: Full=General transcription factor II-I; Short=GTFII-I; Short=TFII-I; AltName: Full=Bruton tyrosine kinase-associated protein 135; Short=BAP-135; Short=BTK-associated protein 135; AltName: Full=SRF-Phox1-interacting protein; Short=SPIN; AltName: Full=Williams-Beuren syndrome chromosomal region 6 protein	132.384	104.728	1.302	0.26
129379	RecName: Full=60 kDa heat shock protein, mitochondrial; AltName: Full=60 kDa chaperonin; AltName: Full=Chaperonin 60; Short=CPN60; AltName: Full=Heat shock protein 60; Short=HSP-60; Short=Hsp60; AltName: Full=HuCHA60; AltName: Full=Mitochondrial matrix protein P1; AltName: Full=P60 lymphocyte protein; Flags: Precursor	130.364	70.746	3.595	0.112
62287123	RecName: Full=Peroxisomal trans-2-enoyl-CoA reductase; Short=TERP; AltName: Full=2,4-dienoyl-CoA reductase-related protein; Short=DCR-RP; AltName: Full=HPDHase; AltName: Full=Short chain dehydrogenase/reductase family 29C member 1; AltName: Full=pVI-ARL	129.54	111.006	13.202	0.017
118519	RecName: Full=Carbonyl reductase [NADPH] 1; AltName: Full=15-hydroxyprostaglandin dehydrogenase [NADP(+)]; AltName: Full=NADPH-dependent carbonyl reductase 1; AltName: Full=Prostaglandin 9-ketoreductase; AltName: Full=Prostaglandin-E(2) 9-reductase; AltName: Full=Short chain dehydrogenase/reductase family 21C member 1	127.565	79.011	11.353	0.01
114762	RecName: Full=Nucleophosmin; Short=NPM; AltName: Full=Nucleolar phosphoprotein B23; AltName: Full=Nucleolar protein NO38; AltName: Full=Numatrin	127.275	74.171	0.678	0.835
1172027	RecName: Full=Nicotinamide phosphoribosyltransferase; Short=NAmPRTase; Short=Nampt; AltName: Full=Pre-B-cell colony-enhancing factor 1; Short=Pre-B cell-enhancing factor; AltName: Full=Visfatin	126.093	99.575	3.739	0.01
238054406	RecName: Full=Keratin, type II cytoskeletal 1; AltName: Full=67 kDa cytokeratin; AltName: Full=Cytokeratin-1; Short=CK-1; AltName: Full=Hair alpha protein; AltName: Full=Keratin-1; Short=K1; AltName: Full=Type-II keratin Kb1	125.612	133.297	0.01	0.01
121944494	RecName: Full=GRAM domain-containing protein 1A	124.779	91.452	10.676	0.01
28381347	RecName: Full=Cytosolic acyl coenzyme A thioester hydrolase; AltName: Full=Acyl-CoA thioesterase 7; AltName: Full=Brain acyl-CoA hydrolase; Short=BACH; AltName: Full=CTE-IIa; Short=CTE-II; AltName: Full=Long chain acyl-CoA thioester hydrolase	120.783	79.56	8.642	0.067
1710632	RecName: Full=Heterogeneous nuclear ribonucleoprotein H; Short=hnRNP H; Contains: RecName: Full=Heterogeneous nuclear ribonucleoprotein H, N-terminally processed	116.7	102.199	1.134	0.417
124007138	RecName: Full=Ethylmalonyl-CoA decarboxylase; AltName: Full=Enoyl-CoA hydratase domain-containing protein 1; AltName: Full=Methylmalonyl-CoA decarboxylase; Short=MMCD	116.377	95.947	14.017	0.01
62512153	RecName: Full=Cysteine desulfurase, mitochondrial; Flags: Precursor	115.952	117.271	18.999	0.01
55976619	RecName: Full=Pre-mRNA-processing factor 19; AltName: Full=Nuclear matrix protein 200; AltName: Full=PRP19/PSO4 homolog; Short=hPso4; AltName: Full=Senescence evasion factor	115.69	125.146	5.231	0.074
114152850	RecName: Full=Protein Njmu-R1	111.643	104.089	9.311	0.01
25009267	RecName: Full=Caseinolytic peptidase B protein homolog; AltName: Full=Suppressor of potassium transport defect 3; Flags: Precursor	110.554	119.254	10.828	0.01
41017788	RecName: Full=Zinc phosphodiesterase ELAC protein 2; AltName: Full=ElaC homolog protein 2; AltName: Full=Heredity prostate cancer protein 2; AltName: Full=Ribonuclease Z 2; Short=RNase Z 2; AltName: Full=tRNA 3 endonuclease 2; AltName: Full=tRNase Z 2; Flags: Precursor	110.173	31.149	100	0.01
47116568	RecName: Full=Glucosamine 6-phosphate N-acetyltransferase; AltName: Full=Phosphoglucosamine acetylase; AltName: Full=Phosphoglucosamine transacetylase	110.152	76.287	20.01	0.01
112690	RecName: Full=14-3-3 protein theta; AltName: Full=14-3-3 protein T-cell; AltName: Full=14-3-3 protein tau; AltName: Full=Protein HS1	104.867	70.654	3.807	0.869
146286073	RecName: Full=Citrate lyase subunit beta-like protein, mitochondrial; Short=Citrate lyase beta-like; AltName: Full=Beta-methylmalate synthase; AltName: Full=Malate synthase; Flags: Precursor	102.283	70.069	100	0.01
14285497	RecName: Full=Inhibitor of nuclear factor kappa-B kinase subunit beta; Short=I-kappa-B-kinase beta; Short=IKK-B; Short=IKK-beta; Short=IkBKB; AltName: Full=I-kappa-B kinase 2; Short=IKK2; AltName: Full=Nuclear factor NF-kappa-B inhibitor kinase beta; Short=NFKBIKB	102.252	114.132	100	0.01
74749521	RecName: Full=Hydroxysteroid dehydrogenase-like protein 2; AltName: Full=Short chain dehydrogenase/reductase family 13C member 1	101.056	51.402	100	0.01
50401668	RecName: Full=tRNA-splicing endonuclease subunit Sen34; AltName: Full=Leukocyte receptor cluster member 5; AltName: Full=tRNA-intron endonuclease Sen34; Short=HsSen34	100.57	79.213	7.917	0.01
1709851	RecName: Full=Splicing factor, proline- and glutamine-rich; AltName: Full=100 kDa DNA-pairing protein; Short=hPOMp100; AltName: Full=DNA-binding p52/p100 complex, 100 kDa subunit; AltName: Full=Polypyrimidine tract-binding protein-associated-splicing factor; Short=PSF; Short=PTB-associated-splicing factor	100.275	86.448	0.844	0.474
2498443	RecName: Full=Histone deacetylase 1; Short=HD1	99.828	87.64	0.443	0.01
21264428	RecName: Full=Stress-70 protein, mitochondrial; AltName: Full=75 kDa glucose-regulated protein; Short=GRP-75; AltName: Full=Heat shock 70 kDa protein 9; AltName: Full=Mortalin; Short=MOT; AltName: Full=Peptide-binding protein 74; Short=PBP74; Flags: Precursor	97.25	65.906	1.558	0.517
48429103	RecName: Full=Heterogeneous nuclear ribonucleoprotein K; Short=hnRNP K; AltName: Full=Transformation up-regulated nuclear protein; Short=TUNP	94.936	62.182	0.462	0.331
20178288	RecName: Full=Adenylate kinase isoenzyme 1; Short=AK 1; AltName: Full=ATP-AMP transphosphorylase 1; AltName: Full=ATP:AMP phosphotransferase; AltName: Full=Adenylate monophosphate kinase; AltName: Full=Myokinase	94.745	65.418	13.477	0.01
37076898	RecName: Full=Methylglutaconyl-CoA hydratase, mitochondrial; AltName: Full=AU-specific RNA-binding enoyl-CoA hydratase; Short=AU-binding protein/enoyl-CoA hydratase; Flags: Precursor	94.417	75.784	12.158	0.245
288558855	RecName: Full=Bifunctional glutamate/proline--tRNA ligase; AltName: Full=Bifunctional aminoacyl-tRNA synthetase; AltName: Full=Cell proliferation-inducing gene 32 protein; AltName: Full=Glutamatyl-prolyl-tRNA synthetase; Includes: RecName: Full=Glutamate--tRNA ligase; AltName: Full=Glutamyl-tRNA synthetase; Short=GluRS; Includes: RecName: Full=Proline--tRNA ligase; AltName: Full=Prolyl-tRNA synth…	94.166	85.49	1.325	0.501
74743537	RecName: Full=Alpha-tubulin N-acetyltransferase 1; Short=Alpha-TAT; Short=Alpha-TAT1; Short=TAT; AltName: Full=Acetyltransferase mec-17 homolog	89.923	62.158	10.526	0.14
294862492	RecName: Full=TBC1 domain family member 10B; AltName: Full=Rab27A-GAP-beta	88.234	61.342	0.954	0.263
55977767	RecName: Full=Vimentin	87.825	108.888	0.747	1.858
254763463	RecName: Full=Heterogeneous nuclear ribonucleoprotein U; Short=hnRNP U; AltName: Full=Scaffold attachment factor A; Short=SAF-A; AltName: Full=p120; AltName: Full=pp120	86.483	55.353	0.558	0.717
20139282	RecName: Full=Nuclear RNA export factor 1; AltName: Full=Tip-associated protein; AltName: Full=Tip-associating protein; AltName: Full=mRNA export factor TAP	85.32	68.787	2.535	7.083
114517	RecName: Full=ATP synthase subunit alpha, mitochondrial; Flags: Precursor	84.581	61.888	1.654	0.27
728880	RecName: Full=N-alpha-acetyltransferase 10; AltName: Full=N-terminal acetyltransferase complex ARD1 subunit homolog A; AltName: Full=NatA catalytic subunit Naa10	83.937	75.397	20.618	0.01
74753486	RecName: Full=tRNA-splicing ligase RtcB homolog	83.072	44.024	7.284	0.01
158512710	RecName: Full=UHRF1-binding protein 1-like	82.9	90.569	0.273	0.834
54040031	RecName: Full=Nuclease-sensitive element-binding protein 1; AltName: Full=CCAAT-binding transcription factor I subunit A; Short=CBF-A; AltName: Full=DNA-binding protein B; Short=DBPB; AltName: Full=Enhancer factor I subunit A; Short=EFI-A; AltName: Full=Y-box transcription factor; AltName: Full=Y-box-binding protein 1; Short=YB-1	82.8	71.122	0.528	0.416
3123049	RecName: Full=Mortality factor 4-like protein 2; AltName: Full=MORF-related gene X protein; AltName: Full=Protein MSL3-2; AltName: Full=Transcription factor-like protein MRGX	82.442	104.337	17.242	0.01
57015308	RecName: Full=Cytoplasmic dynein 1 heavy chain 1; AltName: Full=Cytoplasmic dynein heavy chain 1; AltName: Full=Dynein heavy chain, cytosolic	82.181	85.792	0.112	0.555
1706921	RecName: Full=5-formyltetrahydrofolate cyclo-ligase; AltName: Full=5,10-methenyl-tetrahydrofolate synthetase; Short=MTHFS; Short=Methenyl-THF synthetase	81.115	52.369	10.486	0.01
67469924	RecName: Full=Non-POU domain-containing octamer-binding protein; Short=NonO protein; AltName: Full=54 kDa nuclear RNA- and DNA-binding protein; AltName: Full=55 kDa nuclear protein; AltName: Full=DNA-binding p52/p100 complex, 52 kDa subunit; AltName: Full=NMT55; AltName: Full=p54(nrb); Short=p54nrb	80.02	62.584	0.687	0.438
269849708	RecName: Full=Carbonyl reductase family member 4; AltName: Full=3-oxoacyl-[acyl-carrier-protein] reductase; AltName: Full=Quinone reductase CBR4; AltName: Full=Short chain dehydrogenase/reductase family 45C member 1	79.876	46.657	100	0.01
158705880	RecName: Full=MAP7 domain-containing protein 3	79.729	70.366	1.231	0.862
317373368	RecName: Full=Inhibitor of nuclear factor kappa-B kinase subunit alpha; Short=I-kappa-B kinase alpha; Short=IKK-A; Short=IKK-alpha; Short=IkBKA; Short=IkappaB kinase; AltName: Full=Conserved helix-loop-helix ubiquitous kinase; AltName: Full=I-kappa-B kinase 1; Short=IKK1; AltName: Full=Nuclear factor NF-kappa-B inhibitor kinase alpha; Short=NFKBIKA; AltName: Full=Transcription factor 16; Short=TC…	79.212	41.259	100	0.01
62906863	RecName: Full=Enoyl-CoA hydratase, mitochondrial; AltName: Full=Enoyl-CoA hydratase 1; AltName: Full=Short-chain enoyl-CoA hydratase; Short=SCEH; Flags: Precursor	78.495	44.608	22.814	0.01
133825	RecName: Full=40S ribosomal protein S17	77.242	34.896	1.851	0.276
125969	RecName: Full=40S ribosomal protein SA; AltName: Full=37 kDa laminin receptor precursor; Short=37LRP; AltName: Full=37/67 kDa laminin receptor; Short=LRP/LR; AltName: Full=67 kDa laminin receptor; Short=67LR; AltName: Full=Colon carcinoma laminin-binding protein; AltName: Full=Laminin receptor 1; Short=LamR; AltName: Full=Laminin-binding protein precursor p40; Short=LBP/p40; AltName: Full=Multidr…	77.108	48.835	8.848	0.01
32469596	RecName: Full=Acyl-CoA dehydrogenase family member 9, mitochondrial; Short=ACAD-9; Flags: Precursor	76.757	81.092	100	0.01
74731104	RecName: Full=Isochorismatase domain-containing protein 2	76.271	75.874	11.361	0.109
24418852	RecName: Full=Hydroxymethylglutaryl-CoA lyase, mitochondrial; Short=HL; Short=HMG-CoA lyase; AltName: Full=3-hydroxy-3-methylglutarate-CoA lyase; Flags: Precursor	76.218	46.818	100	0.01
3024422	RecName: Full=Phosphomevalonate kinase; Short=PMKase; Short=hPMK	75.755	50.592	11.698	0.118
239938717	RecName: Full=Isoleucine--tRNA ligase, cytoplasmic; AltName: Full=Isoleucyl-tRNA synthetase; Short=IRS; Short=IleRS	73.994	38.537	1.272	0.48
51316548	RecName: Full=DNA repair and recombination protein RAD54B; AltName: Full=RAD54 homolog B	73.115	98.918	10.004	0.01
118601083	RecName: Full=Acetyl-CoA carboxylase 1; Short=ACC1; AltName: Full=ACC-alpha; Includes: RecName: Full=Biotin carboxylase	73.051	66.634	0.38	0.947
74750945	RecName: Full=Glycerol-3-phosphate dehydrogenase 1-like protein; Short=GPD1-L	72.915	21.829	12.667	0.01
1346355	RecName: Full=ATP-dependent 6-phosphofructokinase, platelet type; Short=ATP-PFK; Short=PFK-P; AltName: Full=6-phosphofructokinase type C; AltName: Full=Phosphofructo-1-kinase isozyme C; Short=PFK-C; AltName: Full=Phosphohexokinase	72.56	128.167	100	0.01
20138731	RecName: Full=Methylcrotonoyl-CoA carboxylase beta chain, mitochondrial; Short=MCCase subunit beta; AltName: Full=3-methylcrotonyl-CoA carboxylase 2; AltName: Full=3-methylcrotonyl-CoA carboxylase non-biotin-containing subunit; AltName: Full=3-methylcrotonyl-CoA:carbon dioxide ligase subunit beta; Flags: Precursor	72.007	103.033	5.531	0.01
317373343	RecName: Full=Serine/threonine-protein kinase Chk1; AltName: Full=CHK1 checkpoint homolog; AltName: Full=Cell cycle checkpoint kinase; AltName: Full=Checkpoint kinase-1	70.757	45.73	3.909	0.01
223634727	RecName: Full=Zinc finger CCCH-type antiviral protein 1; AltName: Full=ADP-ribosyltransferase diphtheria toxin-like 13; Short=ARTD13; AltName: Full=Zinc finger CCCH domain-containing protein 2; AltName: Full=Zinc finger antiviral protein; Short=ZAP	70.395	41.626	100	1.114
20178330	RecName: Full=Aspartate--tRNA ligase, cytoplasmic; AltName: Full=Aspartyl-tRNA synthetase; Short=AspRS; AltName: Full=Cell proliferation-inducing gene 40 protein	70.001	57.395	1.409	0.439
417719	RecName: Full=40S ribosomal protein S3	69.893	57.366	1.849	0.266
20981709	RecName: Full=39S ribosomal protein L12, mitochondrial; Short=L12mt; Short=MRP-L12; AltName: Full=5c5-2; Flags: Precursor	69.595	30.105	0.902	0.688
730565	RecName: Full=60S ribosomal protein L3; AltName: Full=HIV-1 TAR RNA-binding protein B; Short=TARBP-B	69.357	44.491	0.556	0.675
462236	RecName: Full=Histone H2B type 1-B; AltName: Full=Histone H2B.1; AltName: Full=Histone H2B.f; Short=H2B/f	68.57	56.983	0.491	2.118
6226865	RecName: Full=Serine hydroxymethyltransferase, mitochondrial; Short=SHMT; AltName: Full=Glycine hydroxymethyltransferase; AltName: Full=Serine methylase; Flags: Precursor	68.217	104.618	8.028	0.01
133061	RecName: Full=60S acidic ribosomal protein P2; AltName: Full=Renal carcinoma antigen NY-REN-44	67.801	48.78	0.58	0.405
21542074	RecName: Full=Histone H2B type 1-D; AltName: Full=HIRA-interacting protein 2; AltName: Full=Histone H2B.1 B; AltName: Full=Histone H2B.b; Short=H2B/b	67.463	55.427	0.466	1.857
1703068	RecName: Full=Very long-chain specific acyl-CoA dehydrogenase, mitochondrial; Short=VLCAD; Flags: Precursor	66.877	75.516	9.659	0.01
50403628	RecName: Full=40S ribosomal protein S4, X isoform; AltName: Full=SCR10; AltName: Full=Single copy abundant mRNA protein	66.478	51.728	2.419	0.244
156632706	RecName: Full=Leucine-rich PPR motif-containing protein, mitochondrial; AltName: Full=130 kDa leucine-rich protein; Short=LRP 130; AltName: Full=GP130; Flags: Precursor	64.815	87.631	100	0.01
74745508	RecName: Full=Acyl-CoA-binding domain-containing protein 5	63.975	67.314	12.062	0.01
71153825	RecName: Full=Myb-binding protein 1A	63.92	59.491	2.871	0.53
205831380	RecName: Full=Nuclear pore complex protein Nup214; AltName: Full=214 kDa nucleoporin; AltName: Full=Nucleoporin Nup214; AltName: Full=Protein CAN	63.764	29.974	0.792	1.127
30913216	RecName: Full=Molybdenum cofactor biosynthesis protein 1; AltName: Full=Cell migration-inducing gene 11 protein; AltName: Full=Molybdenum cofactor synthesis-step 1 protein A-B; Includes: RecName: Full=Cyclic pyranopterin monophosphate synthase; AltName: Full=Molybdenum cofactor biosynthesis protein A; Includes: RecName: Full=Cyclic pyranopterin monophosphate synthase accessory protein; AltName: F…	63.605	68.791	12.506	0.01
281185505	RecName: Full=Diacylglycerol kinase alpha; Short=DAG kinase alpha; AltName: Full=80 kDa diacylglycerol kinase; AltName: Full=Diglyceride kinase alpha; Short=DGK-alpha	62.366	34.422	100	0.01
1710628	RecName: Full=Heterogeneous nuclear ribonucleoprotein F; Short=hnRNP F; AltName: Full=Nucleolin-like protein mcs94-1; Contains: RecName: Full=Heterogeneous nuclear ribonucleoprotein F, N-terminally processed	61.868	55.947	1.359	0.488
135538	RecName: Full=T-complex protein 1 subunit alpha; Short=TCP-1-alpha; AltName: Full=CCT-alpha	60.431	47.41	2.332	0.01
115311607	RecName: Full=Bifunctional methylenetetrahydrofolate dehydrogenase/cyclohydrolase, mitochondrial; Includes: RecName: Full=NAD-dependent methylenetetrahydrofolate dehydrogenase; Includes: RecName: Full=Methenyltetrahydrofolate cyclohydrolase; Flags: Precursor	59.588	44.459	4.468	0.057
10719946	RecName: Full=Copine-3; AltName: Full=Copine III	59.575	55.336	100	0.713
317373597	RecName: Full=ADP/ATP translocase 2; AltName: Full=ADP,ATP carrier protein 2; AltName: Full=ADP,ATP carrier protein, fibroblast isoform; AltName: Full=Adenine nucleotide translocator 2; Short=ANT 2; AltName: Full=Solute carrier family 25 member 5; Contains: RecName: Full=ADP/ATP translocase 2, N-terminally processed	58.962	62.766	3.773	0.209
313104286	RecName: Full=Sulfotransferase 1A1; Short=ST1A1; AltName: Full=Aryl sulfotransferase 1; AltName: Full=HAST1/HAST2; AltName: Full=Phenol sulfotransferase 1; AltName: Full=Phenol-sulfating phenol sulfotransferase 1; Short=P-PST 1; AltName: Full=ST1A3; AltName: Full=Thermostable phenol sulfotransferase; Short=Ts-PST	58.683	31.342	3.757	0.01
17865718	RecName: Full=Heat shock protein HSP 90-beta; Short=HSP 90; AltName: Full=Heat shock 84 kDa; Short=HSP 84; Short=HSP84	58.262	47.571	1.599	0.188
6919862	RecName: Full=ATP-dependent RNA helicase DDX1; AltName: Full=DEAD box protein 1; AltName: Full=DEAD box protein retinoblastoma; Short=DBP-RB	58.247	34.738	6.05	0.01
51317339	RecName: Full=Histone H4	58.012	57.164	0.494	1.845
266921	RecName: Full=60S ribosomal protein L12	57.759	49.089	0.71	0.69
47606436	RecName: Full=Myosin light polypeptide 6; AltName: Full=17 kDa myosin light chain; Short=LC17; AltName: Full=Myosin light chain 3; Short=MLC-3; AltName: Full=Myosin light chain alkali 3; Short=Myosin light chain A3; AltName: Full=Smooth muscle and nonmuscle myosin light chain alkali 6	57.151	45.445	2.566	0.236
74757558	RecName: Full=Histone H2A type 2-A; AltName: Full=Histone H2A.2; AltName: Full=Histone H2A/o	56.788	99.19	0.44	1.817
27923855	RecName: Full=Aurora kinase A; AltName: Full=Aurora 2; AltName: Full=Aurora/IPL1-related kinase 1; Short=ARK-1; Short=Aurora-related kinase 1; Short=hARK1; AltName: Full=Breast tumor-amplified kinase; AltName: Full=Serine/threonine-protein kinase 15; AltName: Full=Serine/threonine-protein kinase 6; AltName: Full=Serine/threonine-protein kinase aurora-A	56.461	53.562	3.35	0.01
49065831	RecName: Full=40S ribosomal protein S7	56.444	34.194	1.07	0.253
122065202	RecName: Full=Guanosine-3',5'-bis(diphosphate) 3'-pyrophosphohydrolase MESH1; AltName: Full=HD domain-containing protein 3; AltName: Full=Metazoan SpoT homolog 1; Short=MESH1; AltName: Full=Penta-phosphate guanosine-3'-pyrophosphohydrolase; Short=(ppGpp)ase	55.502	38.772	13.045	0.01
74762093	RecName: Full=Insulin receptor substrate 4; Short=IRS-4; AltName: Full=160 kDa phosphotyrosine protein; Short=py160; AltName: Full=Phosphoprotein of 160 kDa; Short=pp160	55.396	41.674	1.289	0.314
126302511	RecName: Full=Peroxisomal acyl-coenzyme A oxidase 1; Short=AOX; AltName: Full=Palmitoyl-CoA oxidase; AltName: Full=Straight-chain acyl-CoA oxidase; Short=SCOX	55.361	46.448	100	0.01
113463	RecName: Full=ADP/ATP translocase 3; AltName: Full=ADP,ATP carrier protein 3; AltName: Full=ADP,ATP carrier protein, isoform T2; Short=ANT 2; AltName: Full=Adenine nucleotide translocator 3; Short=ANT 3; AltName: Full=Solute carrier family 25 member 6; Contains: RecName: Full=ADP/ATP translocase 3, N-terminally processed	55.128	58.441	100	0.222
1352726	RecName: Full=Phosphatidylethanolamine-binding protein 1; Short=PEBP-1; AltName: Full=HCNPpp; AltName: Full=Neuropolypeptide h3; AltName: Full=Prostatic-binding protein; AltName: Full=Raf kinase inhibitor protein; Short=RKIP; Contains: RecName: Full=Hippocampal cholinergic neurostimulating peptide; Short=HCNP	54.751	40.435	100	0.01
125985	RecName: Full=Lupus La protein; AltName: Full=La autoantigen; AltName: Full=La ribonucleoprotein; AltName: Full=Sjoegren syndrome type B antigen; Short=SS-B	54.506	16.802	100	0.01
116241354	RecName: Full=ES1 protein homolog, mitochondrial; AltName: Full=Protein GT335; AltName: Full=Protein KNP-I; Flags: Precursor	54.383	54.613	3.383	0.01
125731	RecName: Full=X-ray repair cross-complementing protein 5; AltName: Full=86 kDa subunit of Ku antigen; AltName: Full=ATP-dependent DNA helicase 2 subunit 2; AltName: Full=ATP-dependent DNA helicase II 80 kDa subunit; AltName: Full=CTC box-binding factor 85 kDa subunit; Short=CTC85; Short=CTCBF; AltName: Full=DNA repair protein XRCC5; AltName: Full=Ku80; AltName: Full=Ku86; AltName: Full=Lupus Ku a…	54.167	74.543	1.189	0.585
9988062	RecName: Full=T-complex protein 1 subunit theta; Short=TCP-1-theta; AltName: Full=CCT-theta; AltName: Full=Renal carcinoma antigen NY-REN-15	53.457	44.739	1.772	0.261
215274129	RecName: Full=Myosin-10; AltName: Full=Cellular myosin heavy chain, type B; AltName: Full=Myosin heavy chain 10; AltName: Full=Myosin heavy chain, non-muscle IIb; AltName: Full=Non-muscle myosin heavy chain B; Short=NMMHC-B; AltName: Full=Non-muscle myosin heavy chain IIb; Short=NMMHC II-b; Short=NMMHC-IIB	53.38	81.426	0.01	0.925
20178331	RecName: Full=Arginine--tRNA ligase, cytoplasmic; AltName: Full=Arginyl-tRNA synthetase; Short=ArgRS	51.827	31.395	1.218	0.656
215274006	RecName: Full=Heterogeneous nuclear ribonucleoprotein L; Short=hnRNP L	51.826	56.566	1.004	0.18
50403624	RecName: Full=40S ribosomal protein S15a	51.065	31.612	8.695	0.037
74730820	RecName: Full=MIT domain-containing protein 1	50.845	48.437	100	0.01
113455	RecName: Full=ADP/ATP translocase 1; AltName: Full=ADP,ATP carrier protein 1; AltName: Full=ADP,ATP carrier protein, heart/skeletal muscle isoform T1; AltName: Full=Adenine nucleotide translocator 1; Short=ANT 1; AltName: Full=Solute carrier family 25 member 4	50.821	49.813	3.719	0.01
67462038	RecName: Full=UHRF1-binding protein 1; AltName: Full=ICBP90-binding protein 1; AltName: Full=Ubiquitin-like containing PHD and RING finger domains 1-binding protein 1	50.399	45.627	100	0.01
114374	RecName: Full=Sodium/potassium-transporting ATPase subunit alpha-1; Short=Na(+)/K(+) ATPase alpha-1 subunit; AltName: Full=Sodium pump subunit alpha-1; Flags: Precursor	50.302	33.61	100	0.01
74733607	RecName: Full=Receptor expression-enhancing protein 4	50.221	42.838	14.872	0.01
118572682	RecName: Full=Pantothenate kinase 2, mitochondrial; Short=hPanK2; AltName: Full=Pantothenic acid kinase 2; Flags: Precursor	49.814	38.325	100	0.01
74745646	RecName: Full=ATPase family AAA domain-containing protein 3B; AltName: Full=AAA-TOB3	49.583	58.901	4.095	0.116
52000887	RecName: Full=14-3-3 protein zeta/delta; AltName: Full=Protein kinase C inhibitor protein 1; Short=KCIP-1	49.287	42.787	3.764	0.01
90110781	RecName: Full=Nucleolin; AltName: Full=Protein C23	48.918	78.135	0.393	0.454
308153604	RecName: Full=Dehydrogenase/reductase SDR family member 4; AltName: Full=NADPH-dependent carbonyl reductase/NADP-retinol dehydrogenase; Short=CR; Short=PHCR; AltName: Full=NADPH-dependent retinol dehydrogenase/reductase; Short=NRDR; Short=humNRDR; AltName: Full=Peroxisomal short-chain alcohol dehydrogenase; Short=PSCD; AltName: Full=SCAD-SRL; AltName: Full=Short chain dehydrogenase/reductase fami…	48.874	41.958	12.414	0.01
81170356	RecName: Full=L-aminoadipate-semialdehyde dehydrogenase-phosphopantetheinyl transferase; AltName: Full=4'-phosphopantetheinyl transferase; AltName: Full=Alpha-aminoadipic semialdehyde dehydrogenase-phosphopantetheinyl transferase; Short=AASD-PPT; AltName: Full=LYS5 ortholog	48.557	16.212	100	0.01
121948171	RecName: Full=N-alpha-acetyltransferase 30; AltName: Full=N-acetyltransferase 12; AltName: Full=N-acetyltransferase MAK3 homolog; AltName: Full=NatC catalytic subunit	48.441	57.813	100	0.01
62512150	RecName: Full=Interleukin enhancer-binding factor 3; AltName: Full=Double-stranded RNA-binding protein 76; Short=DRBP76; AltName: Full=M-phase phosphoprotein 4; Short=MPP4; AltName: Full=Nuclear factor associated with dsRNA; Short=NFAR; AltName: Full=Nuclear factor of activated T-cells 90 kDa; Short=NF-AT-90; AltName: Full=Translational control protein 80; Short=TCP80	48.293	10.993	0.396	0.01
68052326	RecName: Full=Heparan sulfate 2-O-sulfotransferase 1; Short=2-O-sulfotransferase; Short=2OST	47.958	46.284	13.052	0.01
51338639	RecName: Full=60S ribosomal protein L23; AltName: Full=60S ribosomal protein L17	47.53	29.911	1.939	0.408
2498075	RecName: Full=Nucleoside diphosphate kinase, mitochondrial; Short=NDK; Short=NDP kinase, mitochondrial; AltName: Full=Nucleoside diphosphate kinase D; Short=NDPKD; AltName: Full=nm23-H4; Flags: Precursor	46.724	45.594	8.66	0.01
20532400	RecName: Full=Eukaryotic initiation factor 4A-III; Short=eIF-4A-III; Short=eIF4A-III; AltName: Full=ATP-dependent RNA helicase DDX48; AltName: Full=ATP-dependent RNA helicase eIF4A-3; AltName: Full=DEAD box protein 48; AltName: Full=Eukaryotic initiation factor 4A-like NUK-34; AltName: Full=Eukaryotic translation initiation factor 4A isoform 3; AltName: Full=Nuclear matrix protein 265; Short=NMP …	46.716	61.796	4.918	0.01
145559482	RecName: Full=Hyaluronan mediated motility receptor; AltName: Full=Intracellular hyaluronic acid-binding protein; AltName: Full=Receptor for hyaluronan-mediated motility; AltName: CD_antigen=CD168	46.563	39.37	100	0.01
68067880	RecName: Full=Probable E3 ubiquitin-protein ligase DTX2; AltName: Full=Protein deltex-2; Short=Deltex2; Short=hDTX2; AltName: Full=RING finger protein 58	46.536	69.982	9.777	0.01
84029527	RecName: Full=Peroxisomal 2,4-dienoyl-CoA reductase; Short=pDCR; AltName: Full=2,4-dienoyl-CoA reductase 2; AltName: Full=Short chain dehydrogenase/reductase family 17C member 1	46.302	33.327	100	0.01
114549	RecName: Full=ATP synthase subunit beta, mitochondrial; Flags: Precursor	46.265	41.161	1.633	0.252
50403622	RecName: Full=40S ribosomal protein S8	46.032	37.343	0.856	0.694
544357	RecName: Full=RNA-binding protein FUS; AltName: Full=75 kDa DNA-pairing protein; AltName: Full=Oncogene FUS; AltName: Full=Oncogene TLS; AltName: Full=POMp75; AltName: Full=Translocated in liposarcoma protein	45.945	46.668	0.548	0.836
14916998	RecName: Full=Glutathione reductase, mitochondrial; Short=GR; Short=GRase; Flags: Precursor	45.757	44.421	2.081	0.01
22002063	RecName: Full=60S ribosomal protein L4; AltName: Full=60S ribosomal protein L1	45.66	33.318	0.68	0.598
2500576	RecName: Full=Heterogeneous nuclear ribonucleoprotein H2; Short=hnRNP H2; AltName: Full=FTP-3; AltName: Full=Heterogeneous nuclear ribonucleoprotein H'; Short=hnRNP H'; Contains: RecName: Full=Heterogeneous nuclear ribonucleoprotein H2, N-terminally processed	45.501	33.122	1.119	0.336
417324	RecName: Full=Transcription factor A, mitochondrial; Short=mtTFA; AltName: Full=Mitochondrial transcription factor 1; Short=MtTF1; AltName: Full=Transcription factor 6; Short=TCF-6; AltName: Full=Transcription factor 6-like 2; Flags: Precursor	45.439	43.919	9.733	0.01
1351211	RecName: Full=T-complex protein 1 subunit epsilon; Short=TCP-1-epsilon; AltName: Full=CCT-epsilon	45.397	48.407	100	0.211
48428689	RecName: Full=Leucine--tRNA ligase, cytoplasmic; AltName: Full=Leucyl-tRNA synthetase; Short=LeuRS	44.54	40.065	100	0.01
73621232	RecName: Full=Serine/threonine-protein kinase 26; AltName: Full=MST3 and SOK1-related kinase; AltName: Full=Mammalian STE20-like protein kinase 4; Short=MST-4; Short=STE20-like kinase MST4; AltName: Full=Serine/threonine-protein kinase MASK	44.049	39.586	100	0.01
1352049	RecName: Full=ATP synthase subunit O, mitochondrial; AltName: Full=Oligomycin sensitivity conferral protein; Short=OSCP; Flags: Precursor	43.942	29.097	7.981	0.01
52001478	RecName: Full=T-complex protein 1 subunit delta; Short=TCP-1-delta; AltName: Full=CCT-delta; AltName: Full=Stimulator of TAR RNA-binding	43.907	52.743	1.77	0.01
12644405	RecName: Full=Aminoacyl tRNA synthase complex-interacting multifunctional protein 2; AltName: Full=Multisynthase complex auxiliary component p38; AltName: Full=Protein JTV-1	43.663	40.949	100	0.465
527504085	RecName: Full=Dehydrogenase/reductase SDR family member 2, mitochondrial; AltName: Full=Dicarbonyl reductase HEP27; AltName: Full=Protein D; AltName: Full=Short chain dehydrogenase/reductase family 25C member 1; Flags: Precursor	43.596	40.09	1.418	0.01
54037409	RecName: Full=Eukaryotic translation initiation factor 5A-1; Short=eIF-5A-1; Short=eIF-5A1; AltName: Full=Eukaryotic initiation factor 5A isoform 1; Short=eIF-5A; AltName: Full=Rev-binding factor; AltName: Full=eIF-4D	43.312	33.436	1.947	1.384
6686318	RecName: Full=Adenylosuccinate lyase; Short=ADSL; Short=ASL; AltName: Full=Adenylosuccinase; Short=ASase	43.203	43.258	100	0.01
133041	RecName: Full=60S acidic ribosomal protein P0; AltName: Full=60S ribosomal protein L10E	42.654	53.65	0.928	0.691
296439506	RecName: Full=eIF-2-alpha kinase activator GCN1; AltName: Full=GCN1 eIF-2-alpha kinase activator homolog; AltName: Full=GCN1-like protein 1; AltName: Full=General control of amino-acid synthesis 1-like protein 1; AltName: Full=Translational activator GCN1; Short=HsGCN1	42.592	39.275	100	0.01
730772	RecName: Full=Complement component 1 Q subcomponent-binding protein, mitochondrial; AltName: Full=ASF/SF2-associated protein p32; AltName: Full=Glycoprotein gC1qBP; Short=C1qBP; AltName: Full=Hyaluronan-binding protein 1; AltName: Full=Mitochondrial matrix protein p32; AltName: Full=gC1q-R protein; AltName: Full=p33; Flags: Precursor	42.52	57.702	1.684	0.236
67476665	RecName: Full=Bifunctional epoxide hydrolase 2; Includes: RecName: Full=Cytosolic epoxide hydrolase 2; Short=CEH; AltName: Full=Epoxide hydratase; AltName: Full=Soluble epoxide hydrolase; Short=SEH; Includes: RecName: Full=Lipid-phosphate phosphatase	42.133	77.989	100	0.01
73619933	RecName: Full=Cell division cycle 5-like protein; Short=Cdc5-like protein; AltName: Full=Pombe cdc5-related protein	41.91	52.969	100	0.01
51702805	RecName: Full=60S ribosomal protein L30	41.901	43.258	1.293	0.391
27805668	RecName: Full=Pantothenate kinase 3; Short=hPanK3; AltName: Full=Pantothenic acid kinase 3	41.723	18.868	100	0.01
223634731	RecName: Full=Succinate--CoA ligase [ADP/GDP-forming] subunit alpha, mitochondrial; AltName: Full=Succinyl-CoA synthetase subunit alpha; Short=SCS-alpha; Flags: Precursor	40.71	28.998	4.883	0.01
50403731	RecName: Full=CAD protein; Includes: RecName: Full=Glutamine-dependent carbamoyl-phosphate synthase; Includes: RecName: Full=Aspartate carbamoyltransferase; Includes: RecName: Full=Dihydroorotase	40.575	11.334	1.623	0.01
730840	RecName: Full=FACT complex subunit SSRP1; AltName: Full=Chromatin-specific transcription elongation factor 80 kDa subunit; AltName: Full=Facilitates chromatin transcription complex 80 kDa subunit; Short=FACT 80 kDa subunit; Short=FACTp80; AltName: Full=Facilitates chromatin transcription complex subunit SSRP1; AltName: Full=Recombination signal sequence recognition protein 1; AltName: Full=Struct…	40.315	37.037	0.01	1.41
22002064	RecName: Full=40S ribosomal protein S5; Contains: RecName: Full=40S ribosomal protein S5, N-terminally processed	39.535	43.213	3.898	0.01
57012969	RecName: Full=N-alpha-acetyltransferase 15, NatA auxiliary subunit; AltName: Full=Gastric cancer antigen Ga19; AltName: Full=N-terminal acetyltransferase; AltName: Full=NMDA receptor-regulated protein 1; AltName: Full=Protein tubedown-1; AltName: Full=Tbdn100	38.671	38.097	100	0.01
114074	RecName: Full=Adenine phosphoribosyltransferase; Short=APRT	38.652	36.556	100	0.01
119165	RecName: Full=Elongation factor 1-gamma; Short=EF-1-gamma; AltName: Full=eEF-1B gamma	38.606	37.198	1.28	0.457
131528	RecName: Full=Polypyrimidine tract-binding protein 1; Short=PTB; AltName: Full=57 kDa RNA-binding protein PPTB-1; AltName: Full=Heterogeneous nuclear ribonucleoprotein I; Short=hnRNP I	38.176	24.756	0.534	0.498
317373575	RecName: Full=Methylmalonyl-CoA mutase, mitochondrial; Short=MCM; AltName: Full=Methylmalonyl-CoA isomerase; Flags: Precursor	37.836	32.913	100	0.01
730922	RecName: Full=T-complex protein 1 subunit zeta; Short=TCP-1-zeta; AltName: Full=Acute morphine dependence-related protein 2; AltName: Full=CCT-zeta-1; AltName: Full=HTR3; AltName: Full=Tcp20	37.57	18.976	1.721	1.158
46397477	RecName: Full=Ribose-phosphate pyrophosphokinase 1; AltName: Full=PPRibP; AltName: Full=Phosphoribosyl pyrophosphate synthase I; Short=PRS-I	37.546	25.589	5.487	0.01
18202501	RecName: Full=116 kDa U5 small nuclear ribonucleoprotein component; AltName: Full=Elongation factor Tu GTP-binding domain-containing protein 2; AltName: Full=SNU114 homolog; Short=hSNU114; AltName: Full=U5 snRNP-specific protein, 116 kDa; Short=U5-116 kDa	37.387	19.739	3.439	0.01
17380144	RecName: Full=Protein NipSnap homolog 1; Short=NipSnap1	37.337	22.8	8.49	0.01
8134740	RecName: Full=Mitochondrial tRNA-specific 2-thiouridylase 1; AltName: Full=MTO2 homolog	37.275	33.738	100	0.01
24212017	RecName: Full=Midasin; AltName: Full=MIDAS-containing protein	37.029	65.549	100	0.01
24212088	RecName: Full=Pre-mRNA-processing factor 6; AltName: Full=Androgen receptor N-terminal domain-transactivating protein 1; Short=ANT-1; AltName: Full=PRP6 homolog; AltName: Full=U5 snRNP-associated 102 kDa protein; Short=U5-102 kDa protein	36.969	35.157	3.745	0.01
62510764	RecName: Full=Interleukin enhancer-binding factor 2; AltName: Full=Nuclear factor of activated T-cells 45 kDa	36.961	22.579	0.472	0.674
42560548	RecName: Full=Poly(rC)-binding protein 1; AltName: Full=Alpha-CP1; AltName: Full=Heterogeneous nuclear ribonucleoprotein E1; Short=hnRNP E1; AltName: Full=Nucleic acid-binding protein SUB2.3	36.907	26.147	1.609	0.279
116241297	RecName: Full=Carbohydrate sulfotransferase 3; AltName: Full=Chondroitin 6-O-sulfotransferase 1; Short=C6ST-1; AltName: Full=Chondroitin 6-sulfotransferase; AltName: Full=Galactose/N-acetylglucosamine/N-acetylglucosamine 6-O-sulfotransferase 0; Short=GST-0	36.798	30.749	100	0.01
66774185	RecName: Full=T-complex protein 1 subunit gamma; Short=TCP-1-gamma; AltName: Full=CCT-gamma; AltName: Full=hTRiC5	36.683	31.89	1.522	0.01
17380162	RecName: Full=3-phosphoinositide-dependent protein kinase 1; Short=hPDK1	36.46	48.391	100	9.263
12643409	RecName: Full=Matrin-3	36.42	43.729	0.356	1.92
50400451	RecName: Full=L-xylulose reductase; Short=XR; AltName: Full=Carbonyl reductase II; AltName: Full=Dicarbonyl/L-xylulose reductase; AltName: Full=Kidney dicarbonyl reductase; Short=kiDCR; AltName: Full=Short chain dehydrogenase/reductase family 20C member 1; AltName: Full=Sperm surface protein P34H	36.379	28.587	8.188	0.01
118276	RecName: Full=Acyl-CoA-binding protein; Short=ACBP; AltName: Full=Diazepam-binding inhibitor; Short=DBI; AltName: Full=Endozepine; Short=EP	36.342	35.475	16.353	0.01
129383	RecName: Full=Probable ATP-dependent RNA helicase DDX5; AltName: Full=DEAD box protein 5; AltName: Full=RNA helicase p68	36.257	40.698	1.229	0.496
74730902	RecName: Full=Fatty acyl-CoA reductase 1; AltName: Full=Male sterility domain-containing protein 2	35.272	37.388	100	0.01
121925	RecName: Full=Histone H1.3; AltName: Full=Histone H1c; AltName: Full=Histone H1s-2	35.132	37.007	0.466	1.678
125315	RecName: Full=Creatine kinase U-type, mitochondrial; AltName: Full=Acidic-type mitochondrial creatine kinase; Short=Mia-CK; AltName: Full=Ubiquitous mitochondrial creatine kinase; Short=U-MtCK; Flags: Precursor	35.057	34.61	100	0.01
464628	RecName: Full=60S ribosomal protein L22; AltName: Full=EBER-associated protein; Short=EAP; AltName: Full=Epstein-Barr virus small RNA-associated protein; AltName: Full=Heparin-binding protein HBp15	35.032	48.658	2.412	0.176
68583739	RecName: Full=Unconventional myosin-Ib; AltName: Full=MYH-1c; AltName: Full=Myosin I alpha; Short=MMI-alpha; Short=MMIa	34.643	52.372	0.503	0.01
119371160	RecName: Full=Isochorismatase domain-containing protein 1	34.102	33.573	100	0.01
51702823	RecName: Full=60S ribosomal protein L8	33.801	21.566	0.719	0.547
3041738	RecName: Full=T-complex protein 1 subunit eta; Short=TCP-1-eta; AltName: Full=CCT-eta; AltName: Full=HIV-1 Nef-interacting protein; Contains: RecName: Full=T-complex protein 1 subunit eta, N-terminally processed	33.793	32.973	1.529	0.01
51338641	RecName: Full=40S ribosomal protein S15; AltName: Full=RIG protein	33.79	32.647	0.537	0.686
47116960	RecName: Full=Putative RNA-binding protein Luc7-like 2	33.788	19.337	1.06	0.506
3023628	RecName: Full=ATP-dependent RNA helicase DDX3X; AltName: Full=DEAD box protein 3, X-chromosomal; AltName: Full=DEAD box, X isoform; AltName: Full=Helicase-like protein 2; Short=HLP2	33.768	31.539	1.297	0.468
125729	RecName: Full=X-ray repair cross-complementing protein 6; AltName: Full=5'-deoxyribose-5-phosphate lyase Ku70; Short=5'-dRP lyase Ku70; AltName: Full=70 kDa subunit of Ku antigen; AltName: Full=ATP-dependent DNA helicase 2 subunit 1; AltName: Full=ATP-dependent DNA helicase II 70 kDa subunit; AltName: Full=CTC box-binding factor 75 kDa subunit; Short=CTC75; Short=CTCBF; AltName: Full=DNA repair p…	33.668	43.243	0.944	0.719
6685695	RecName: Full=NF-kappa-B essential modulator; Short=NEMO; AltName: Full=FIP-3; AltName: Full=IkB kinase-associated protein 1; Short=IKKAP1; AltName: Full=Inhibitor of nuclear factor kappa-B kinase subunit gamma; Short=I-kappa-B kinase subunit gamma; Short=IKK-gamma; Short=IKKG; Short=IkB kinase subunit gamma; AltName: Full=NF-kappa-B essential modifier	33.083	37.106	13.499	0.01
121992	RecName: Full=Histone H2AX; Short=H2a/x; AltName: Full=Histone H2A.X	32.588	73.03	0.425	1.634
13626607	RecName: Full=Serine/threonine-protein kinase 24; AltName: Full=Mammalian STE20-like protein kinase 3; Short=MST-3; AltName: Full=STE20-like kinase MST3; Contains: RecName: Full=Serine/threonine-protein kinase 24 36 kDa subunit; AltName: Full=Mammalian STE20-like protein kinase 3 N-terminal; Short=MST3/N; Contains: RecName: Full=Serine/threonine-protein kinase 24 12 kDa subunit; AltName: Full=Mam…	32.114	13.971	100	0.01
292495090	RecName: Full=Ras GTPase-activating-like protein IQGAP2	32.07	33.234	100	0.01
269849686	RecName: Full=Fatty acid synthase; Includes: RecName: Full=[Acyl-carrier-protein] S-acetyltransferase; Includes: RecName: Full=[Acyl-carrier-protein] S-malonyltransferase; Includes: RecName: Full=3-oxoacyl-[acyl-carrier-protein] synthase; Includes: RecName: Full=3-oxoacyl-[acyl-carrier-protein] reductase; Includes: RecName: Full=3-hydroxyacyl-[acyl-carrier-protein] dehydratase; Includes: RecName:…	31.924	33.583	100	0.01
6174930	RecName: Full=26S proteasome non-ATPase regulatory subunit 2; AltName: Full=26S proteasome regulatory subunit RPN1; AltName: Full=26S proteasome regulatory subunit S2; AltName: Full=26S proteasome subunit p97; AltName: Full=Protein 55.11; AltName: Full=Tumor necrosis factor type 1 receptor-associated protein 2	31.886	42.697	1.747	0.106
3122666	RecName: Full=mRNA export factor; AltName: Full=Rae1 protein homolog; AltName: Full=mRNA-associated protein mrnp 41	31.883	21.883	0.84	0.839
54036697	RecName: Full=Actin, alpha cardiac muscle 1; AltName: Full=Alpha-cardiac actin; Flags: Precursor	31.853	35.719	0.835	0.619
1706639	RecName: Full=Emerin	31.349	27.261	1.195	0.01
28201880	RecName: Full=RNA-binding protein 39; AltName: Full=CAPER alpha; AltName: Full=Hepatocellular carcinoma protein 1; AltName: Full=RNA-binding motif protein 39; AltName: Full=RNA-binding region-containing protein 2; AltName: Full=Splicing factor HCC1	31.335	30.075	0.701	0.883
6648092	RecName: Full=Transaldolase	31.322	28.676	11.554	1.553
334302921	RecName: Full=Cyclin-dependent kinase 1; Short=CDK1; AltName: Full=Cell division control protein 2 homolog; AltName: Full=Cell division protein kinase 1; AltName: Full=p34 protein kinase	31.209	61.744	7.395	0.01
5921173	RecName: Full=Barrier-to-autointegration factor; AltName: Full=Breakpoint cluster region protein 1; Contains: RecName: Full=Barrier-to-autointegration factor, N-terminally processed	31.194	28.274	0.514	2.3
118992	RecName: Full=Dihydrofolate reductase	31.15	80.755	100	0.01
1174690	RecName: Full=Lamina-associated polypeptide 2, isoforms beta/gamma; AltName: Full=Thymopoietin, isoforms beta/gamma; Short=TP beta/gamma; AltName: Full=Thymopoietin-related peptide isoforms beta/gamma; Short=TPRP isoforms beta/gamma; Contains: RecName: Full=Thymopoietin; Short=TP; AltName: Full=Splenin; Contains: RecName: Full=Thymopentin; AltName: Full=TP5	30.912	55.269	0.643	1.136
109893176	RecName: Full=60S ribosomal protein L22-like 1	30.437	26.424	13.739	0.028
548453	RecName: Full=Peroxiredoxin-1; AltName: Full=Natural killer cell-enhancing factor A; Short=NKEF-A; AltName: Full=Proliferation-associated gene protein; Short=PAG; AltName: Full=Thioredoxin peroxidase 2; AltName: Full=Thioredoxin-dependent peroxide reductase 2	29.896	24.113	2.094	0.128
74727729	RecName: Full=Cytochrome c oxidase assembly factor 5	29.884	32.535	100	0.01
50401628	RecName: Full=tRNA-splicing endonuclease subunit Sen15; AltName: Full=SEN15 homolog; Short=HsSEN15; AltName: Full=tRNA-intron endonuclease Sen15	29.682	21.797	9.537	0.248
74762703	RecName: Full=Acyl-CoA-binding domain-containing protein 6	29.674	37.023	100	0.01
115502355	RecName: Full=N-acetylserotonin O-methyltransferase-like protein; Short=ASMTL	29.56	22.896	100	0.01
54036528	RecName: Full=Cancer-related nucleoside-triphosphatase; Short=NTPase; AltName: Full=Nucleoside triphosphate phosphohydrolase	29.539	16.061	100	0.01
20981679	RecName: Full=6-phosphogluconate dehydrogenase, decarboxylating	29.535	44.192	100	0.01
74719969	RecName: Full=Homologous-pairing protein 2 homolog; AltName: Full=Nuclear receptor coactivator GT198; AltName: Full=PSMC3-interacting protein; AltName: Full=Proteasome 26S ATPase subunit 3-interacting protein; AltName: Full=Tat-binding protein 1-interacting protein; Short=TBP-1-interacting protein	29.332	6.577	100	0.01
6707736	RecName: Full=Poly(rC)-binding protein 2; AltName: Full=Alpha-CP2; AltName: Full=Heterogeneous nuclear ribonucleoprotein E2; Short=hnRNP E2	28.8	21.771	1.37	0.01
13431764	RecName: Full=Apoptosis-inducing factor 1, mitochondrial; AltName: Full=Programmed cell death protein 8; Flags: Precursor	28.764	29.026	7.241	0.01
417216	RecName: Full=Kinesin-1 heavy chain; AltName: Full=Conventional kinesin heavy chain; AltName: Full=Ubiquitous kinesin heavy chain; Short=UKHC	28.551	23.408	0.01	0.01
215273870	RecName: Full=Protein regulator of cytokinesis 1	28.519	15.456	100	0.01
13124667	RecName: Full=Pre-mRNA-splicing factor ATP-dependent RNA helicase DHX15; AltName: Full=ATP-dependent RNA helicase #46; AltName: Full=DEAH box protein 15	28.065	21.554	0.901	0.428
21903462	RecName: Full=60S ribosomal protein L13; AltName: Full=Breast basic conserved protein 1	28.007	14.508	0.726	0.666
54039239	RecName: Full=60S ribosomal protein L7a; AltName: Full=PLA-X polypeptide; AltName: Full=Surfeit locus protein 3	27.806	25.868	0.757	0.717
12643529	RecName: Full=Serine/threonine-protein kinase 25; AltName: Full=Ste20-like kinase; AltName: Full=Sterile 20/oxidant stress-response kinase 1; Short=SOK-1; Short=Ste20/oxidant stress response kinase 1	27.058	18.836	100	0.01
133021	RecName: Full=60S ribosomal protein L7	26.972	21.315	0.682	0.633
209572743	RecName: Full=Histone acetyltransferase KAT2A; AltName: Full=General control of amino acid synthesis protein 5-like 2; AltName: Full=Histone acetyltransferase GCN5; Short=HsGCN5; AltName: Full=Lysine acetyltransferase 2A; AltName: Full=STAF97	26.822	42.579	100	0.01
38257903	RecName: Full=Pleiotropic regulator 1	26.514	22.108	100	0.01
48429165	RecName: Full=THO complex subunit 4; Short=Tho4; AltName: Full=Ally of AML-1 and LEF-1; AltName: Full=Aly/REF export factor; AltName: Full=Transcriptional coactivator Aly/REF; AltName: Full=bZIP-enhancing factor BEF	26.513	18.878	0.01	100
229463044	RecName: Full=Keratin, type I cytoskeletal 14; AltName: Full=Cytokeratin-14; Short=CK-14; AltName: Full=Keratin-14; Short=K14	26.348	14.175	0.01	0.01
172045564	RecName: Full=ERI1 exoribonuclease 3; AltName: Full=Prion interactor 1; AltName: Full=Prion protein-interacting protein	25.897	19.274	100	0.01
172046137	RecName: Full=2',5'-phosphodiesterase 12; Short=2'-PDE; Short=2-PDE; AltName: Full=Mitochondrial deadenylase; Flags: Precursor	25.866	19.508	100	0.01
37999486	RecName: Full=Sphingosine-1-phosphate lyase 1; Short=S1PL; Short=SP-lyase 1; Short=SPL 1; Short=hSPL; AltName: Full=Sphingosine-1-phosphate aldolase	25.432	27.946	100	0.01
1708480	RecName: Full=Importin subunit alpha-1; AltName: Full=Karyopherin subunit alpha-2; AltName: Full=RAG cohort protein 1; AltName: Full=SRP1-alpha	25.325	20.993	0.01	0.01
116241330	RecName: Full=ATP-dependent RNA helicase A; Short=RHA; AltName: Full=DEAH box protein 9; AltName: Full=Leukophysin; Short=LKP; AltName: Full=Nuclear DNA helicase II; Short=NDH II	25.303	43.245	0.905	0.7
50403752	RecName: Full=40S ribosomal protein S14	25.178	28.041	1.286	0.247
73917719	RecName: Full=Ubiquinol-cytochrome-c reductase complex assembly factor 2; AltName: Full=Breast cancer-associated protein SGA-81M; AltName: Full=Mitochondrial nucleoid factor 1; AltName: Full=Mitochondrial protein M19; Flags: Precursor	25.083	27.376	100	0.01
51702773	RecName: Full=60S ribosomal protein L10a; AltName: Full=CSA-19; AltName: Full=Neural precursor cell expressed developmentally down-regulated protein 6; Short=NEDD-6	24.805	22.53	0.903	0.714
1345590	RecName: Full=14-3-3 protein beta/alpha; AltName: Full=Protein 1054; AltName: Full=Protein kinase C inhibitor protein 1; Short=KCIP-1; Contains: RecName: Full=14-3-3 protein beta/alpha, N-terminally processed	24.622	21.689	100	0.01
135751	RecName: Full=3-ketoacyl-CoA thiolase, peroxisomal; AltName: Full=Acetyl-CoA acyltransferase; AltName: Full=Beta-ketothiolase; AltName: Full=Peroxisomal 3-oxoacyl-CoA thiolase; Flags: Precursor	23.791	31.618	100	0.01
133051	RecName: Full=60S acidic ribosomal protein P1	23.789	44.076	0.602	0.451
74749787	RecName: Full=Histone H2A.V; AltName: Full=H2A.F/Z	23.647	28.66	0.471	1.725
12643333	RecName: Full=6-phosphofructo-2-kinase/fructose-2,6-bisphosphatase 2; Short=6PF-2-K/Fru-2,6-P2ase 2; Short=PFK/FBPase 2; AltName: Full=6PF-2-K/Fru-2,6-P2ase heart-type isozyme; Includes: RecName: Full=6-phosphofructo-2-kinase; Includes: RecName: Full=Fructose-2,6-bisphosphatase	23.454	4.895	100	0.01
74733232	RecName: Full=Programmed cell death protein 10; AltName: Full=Cerebral cavernous malformations 3 protein; AltName: Full=TF-1 cell apoptosis-related protein 15	23.438	18.116	100	0.01
158518391	RecName: Full=Voltage-dependent anion-selective channel protein 2; Short=VDAC-2; Short=hVDAC2; AltName: Full=Outer mitochondrial membrane protein porin 2	23.289	16.028	1.788	0.219
12643402	RecName: Full=Estradiol 17-beta-dehydrogenase 8; AltName: Full=17-beta-hydroxysteroid dehydrogenase 8; Short=17-beta-HSD 8; AltName: Full=3-oxoacyl-[acyl-carrier-protein] reductase; AltName: Full=Protein Ke6; Short=Ke-6; AltName: Full=Really interesting new gene 2 protein; AltName: Full=Short chain dehydrogenase/reductase family 30C member 1; AltName: Full=Testosterone 17-beta-dehydrogenase 8	23.163	18.118	100	0.01
148887180	RecName: Full=tRNA (cytosine(34)-C(5))-methyltransferase; AltName: Full=Myc-induced SUN domain-containing protein; Short=Misu; AltName: Full=NOL1/NOP2/Sun domain family member 2; AltName: Full=Substrate of AIM1/Aurora kinase B; AltName: Full=tRNA (cytosine-5-)-methyltransferase; AltName: Full=tRNA methyltransferase 4 homolog; Short=hTrm4	23.104	56.46	100	0.01
313104214	RecName: Full=Monocarboxylate transporter 1; Short=MCT 1; AltName: Full=Solute carrier family 16 member 1	23.084	15.153	2.352	0.187
294862511	RecName: Full=Golgin subfamily A member 2; AltName: Full=130 kDa cis-Golgi matrix protein; Short=GM130; AltName: Full=GM130 autoantigen; AltName: Full=Golgin-95	22.948	28.371	100	0.01
1173177	RecName: Full=40S ribosomal protein S10	22.691	27.273	6.231	0.096
543875	RecName: Full=ATP synthase subunit gamma, mitochondrial; AltName: Full=F-ATPase gamma subunit; Flags: Precursor	22.573	14.256	3.414	0.01
13124489	RecName: Full=Heterogeneous nuclear ribonucleoprotein D0; Short=hnRNP D0; AltName: Full=AU-rich element RNA-binding protein 1	22.473	26.006	3.077	0.047
76803555	RecName: Full=Nucleolar RNA helicase 2; AltName: Full=DEAD box protein 21; AltName: Full=Gu-alpha; AltName: Full=Nucleolar RNA helicase Gu; AltName: Full=Nucleolar RNA helicase II; AltName: Full=RH II/Gu	22.397	25.882	0.528	0.789
20141580	RecName: Full=Mitochondrial 2-oxoglutarate/malate carrier protein; Short=OGCP; AltName: Full=Solute carrier family 25 member 11	22.392	9.489	100	0.01
20532409	RecName: Full=26S protease regulatory subunit 6B; AltName: Full=26S proteasome AAA-ATPase subunit RPT3; AltName: Full=MB67-interacting protein; AltName: Full=MIP224; AltName: Full=Proteasome 26S subunit ATPase 4; AltName: Full=Tat-binding protein 7; Short=TBP-7	22.298	18.428	100	0.01
116241365	RecName: Full=Filamin-A; Short=FLN-A; AltName: Full=Actin-binding protein 280; Short=ABP-280; AltName: Full=Alpha-filamin; AltName: Full=Endothelial actin-binding protein; AltName: Full=Filamin-1; AltName: Full=Non-muscle filamin	21.905	35.097	1.225	0.01
74751878	RecName: Full=Protein LTV1 homolog	21.796	22.986	100	0.01
51316479	RecName: Full=tRNA (uracil-5-)-methyltransferase homolog A; AltName: Full=HpaII tiny fragments locus 9c protein	21.758	20.967	100	0.01
257051005	RecName: Full=Diacylglycerol kinase theta; Short=DAG kinase theta; AltName: Full=Diglyceride kinase theta; Short=DGK-theta	21.756	20.88	100	0.01
116241345	RecName: Full=Trifunctional enzyme subunit beta, mitochondrial; AltName: Full=TP-beta; Includes: RecName: Full=3-ketoacyl-CoA thiolase; AltName: Full=Acetyl-CoA acyltransferase; AltName: Full=Beta-ketothiolase; Flags: Precursor	21.712	35.476	5.178	0.01
74749365	RecName: Full=Pre-mRNA 3'-end-processing factor FIP1; Short=hFip1; AltName: Full=FIP1-like 1 protein; AltName: Full=Factor interacting with PAP; AltName: Full=Rearranged in hypereosinophilia	21.535	24.755	0.01	0.01
5921731	RecName: Full=G2/mitotic-specific cyclin-B2	21.512	37.198	100	0.01
48428721	RecName: Full=14-3-3 protein gamma; AltName: Full=Protein kinase C inhibitor protein 1; Short=KCIP-1; Contains: RecName: Full=14-3-3 protein gamma, N-terminally processed	21.476	16.073	0.054	0.01
74735811	RecName: Full=Protein FAM98B	21.466	17.443	100	0.01
133257	RecName: Full=Heterogeneous nuclear ribonucleoproteins A2/B1; Short=hnRNP A2/B1	21.439	12.096	0.342	0.424
20978543	RecName: Full=26S proteasome non-ATPase regulatory subunit 11; AltName: Full=26S proteasome regulatory subunit RPN6; AltName: Full=26S proteasome regulatory subunit S9; AltName: Full=26S proteasome regulatory subunit p44.5	21.291	13.98	100	0.01
548749	RecName: Full=60S ribosomal protein L18	21.163	16.471	0.745	0.748
12643306	RecName: Full=ATP-binding cassette sub-family F member 2; AltName: Full=Iron-inhibited ABC transporter 2	21.144	15.629	100	0.01
12231020	RecName: Full=Glycylpeptide N-tetradecanoyltransferase 1; AltName: Full=Myristoyl-CoA:protein N-myristoyltransferase 1; Short=NMT 1; Short=Type I N-myristoyltransferase; AltName: Full=Peptide N-myristoyltransferase 1	21.092	33.204	100	0.01
130358	RecName: Full=ATP-binding cassette sub-family D member 3; AltName: Full=70 kDa peroxisomal membrane protein; Short=PMP70	21.065	15.981	100	0.01
29427676	RecName: Full=MICOS complex subunit MIC60; AltName: Full=Cell proliferation-inducing gene 4/52 protein; AltName: Full=Mitochondrial inner membrane protein; AltName: Full=Mitofilin; AltName: Full=p87/89; Flags: Precursor	21.029	27.152	1.518	0.01
67460541	RecName: Full=Cullin-associated NEDD8-dissociated protein 1; AltName: Full=Cullin-associated and neddylation-dissociated protein 1; AltName: Full=TBP-interacting protein of 120 kDa A; Short=TBP-interacting protein 120A; AltName: Full=p120 CAND1	20.622	46.517	100	0.01
156630863	RecName: Full=NAD kinase 2, mitochondrial; AltName: Full=Mitochondrial NAD kinase; AltName: Full=NAD kinase domain-containing protein 1, mitochondrial; Flags: Precursor	20.574	30.554	100	0.01
257051015	RecName: Full=Hydroxyacylglutathione hydrolase, mitochondrial; AltName: Full=Glyoxalase II; Short=Glx II; Flags: Precursor	20.428	19.462	100	0.01
464371	RecName: Full=Prohibitin	20.26	8.392	0.693	0.839
50402236	RecName: Full=Serine/threonine-protein phosphatase 2A catalytic subunit beta isoform; Short=PP2A-beta	20.117	20.991	100	0.01
20137671	RecName: Full=Mitochondrial dicarboxylate carrier; AltName: Full=Solute carrier family 25 member 10	20.011	18.062	100	0.01
49065814	RecName: Full=Serine/threonine-protein phosphatase PP1-beta catalytic subunit; Short=PP-1B; Short=PPP1CD	19.887	21.911	0.99	0.01
30580379	RecName: Full=Vacuolar protein sorting-associated protein VTA1 homolog; AltName: Full=Dopamine-responsive gene 1 protein; Short=DRG-1; AltName: Full=LYST-interacting protein 5; Short=LIP5; AltName: Full=SKD1-binding protein 1; Short=SBP1	19.7	20.234	100	0.01
166223244	RecName: Full=Endoribonuclease LACTB2; AltName: Full=Beta-lactamase-like protein 2	19.607	24.604	100	0.01
116248550	RecName: Full=Acylglycerol kinase, mitochondrial; Short=hAGK; AltName: Full=Multiple substrate lipid kinase; Short=HsMuLK; Short=MuLK; Short=Multi-substrate lipid kinase; Flags: Precursor	19.603	10.662	1.876	0.01
2501029	RecName: Full=Probable leucine--tRNA ligase, mitochondrial; AltName: Full=Leucyl-tRNA synthetase; Short=LeuRS; Flags: Precursor	19.406	29.327	100	0.01
215273886	RecName: Full=Structural maintenance of chromosomes protein 2; Short=SMC protein 2; Short=SMC-2; AltName: Full=Chromosome-associated protein E; Short=hCAP-E; AltName: Full=XCAP-E homolog	19.009	9.412	100	0.01
160012249	RecName: Full=Probable methyltransferase-like protein 15; AltName: Full=Methyltransferase 5 domain-containing protein 1	18.818	22.259	100	0.01
51704332	RecName: Full=26S proteasome non-ATPase regulatory subunit 1; AltName: Full=26S proteasome regulatory subunit RPN2; AltName: Full=26S proteasome regulatory subunit S1; AltName: Full=26S proteasome subunit p112	18.777	43.849	100	0.01
20141931	RecName: Full=Tricarboxylate transport protein, mitochondrial; AltName: Full=Citrate transport protein; Short=CTP; AltName: Full=Solute carrier family 25 member 1; AltName: Full=Tricarboxylate carrier protein; Flags: Precursor	18.697	16.272	100	0.01
114312	RecName: Full=Sarcoplasmic/endoplasmic reticulum calcium ATPase 2; Short=SERCA2; Short=SR Ca(2+)-ATPase 2; AltName: Full=Calcium pump 2; AltName: Full=Calcium-transporting ATPase sarcoplasmic reticulum type, slow twitch skeletal muscle isoform; AltName: Full=Endoplasmic reticulum class 1/2 Ca(2+) ATPase	18.694	15.645	100	0.01
74752151	RecName: Full=Prohibitin-2; AltName: Full=B-cell receptor-associated protein BAP37; AltName: Full=D-prohibitin; AltName: Full=Repressor of estrogen receptor activity	18.62	20.009	0.815	0.814
12644292	RecName: Full=Glycogen synthase kinase-3 alpha; Short=GSK-3 alpha; AltName: Full=Serine/threonine-protein kinase GSK3A	18.603	24.495	100	0.01
47117726	RecName: Full=60S ribosomal protein L15	18.527	13.131	0.837	0.792
13959566	RecName: Full=Mothers against decapentaplegic homolog 5; Short=MAD homolog 5; Short=Mothers against DPP homolog 5; AltName: Full=JV5-1; AltName: Full=SMAD family member 5; Short=SMAD 5; Short=Smad5; Short=hSmad5	18.383	9.131	100	0.01
1703037	RecName: Full=5'-AMP-activated protein kinase subunit gamma-1; Short=AMPK gamma1; Short=AMPK subunit gamma-1; Short=AMPKg	18.303	16.207	100	0.01
17380133	RecName: Full=Protein NipSnap homolog 2; Short=NipSnap2; AltName: Full=Glioblastoma-amplified sequence	18.256	12.418	100	0.01
74733462	RecName: Full=Meiotic nuclear division protein 1 homolog	18.137	10.256	100	0.01
126041	RecName: Full=L-lactate dehydrogenase B chain; Short=LDH-B; AltName: Full=LDH heart subunit; Short=LDH-H; AltName: Full=Renal carcinoma antigen NY-REN-46	18.074	13.489	1.383	0.01
1350762	RecName: Full=60S ribosomal protein L6; AltName: Full=Neoplasm-related protein C140; AltName: Full=Tax-responsive enhancer element-binding protein 107; Short=TaxREB107	17.759	23.388	0.722	0.637
317373537	RecName: Full=Protein-L-isoaspartate(D-aspartate) O-methyltransferase; Short=PIMT; AltName: Full=L-isoaspartyl protein carboxyl methyltransferase; AltName: Full=Protein L-isoaspartyl/D-aspartyl methyltransferase; AltName: Full=Protein-beta-aspartate methyltransferase	17.717	10.893	100	0.01
51338648	RecName: Full=40S ribosomal protein S25	17.275	10.415	1.141	0.58
17380155	RecName: Full=Nucleolar protein 58; AltName: Full=Nucleolar protein 5	17.265	24.543	0.01	1.246
269849556	RecName: Full=Epimerase family protein SDR39U1; AltName: Full=Short-chain dehydrogenase/reductase family 39U member 1	17.151	12.002	100	0.01
94730369	RecName: Full=Luc7-like protein 3; AltName: Full=Cisplatin resistance-associated-overexpressed protein; AltName: Full=Luc7A; AltName: Full=Okadaic acid-inducible phosphoprotein OA48-18; AltName: Full=cAMP regulatory element-associated protein 1; Short=CRE-associated protein 1; Short=CREAP-1	17.028	16.37	100	0.439
544261	RecName: Full=RNA-binding protein EWS; AltName: Full=EWS oncogene; AltName: Full=Ewing sarcoma breakpoint region 1 protein	16.995	9.757	0.01	0.01
212276521	RecName: Full=60S ribosomal protein L14; AltName: Full=CAG-ISL 7	16.903	13.419	0.753	0.701
417215	RecName: Full=Mevalonate kinase; Short=MK	16.888	20.443	100	0.01
143811355	RecName: Full=Serine/threonine-protein phosphatase 2A 65 kDa regulatory subunit A alpha isoform; AltName: Full=Medium tumor antigen-associated 61 kDa protein; AltName: Full=PP2A subunit A isoform PR65-alpha; AltName: Full=PP2A subunit A isoform R1-alpha	16.718	16.365	1.429	0.01
209572689	RecName: Full=Putative deoxyribonuclease TATDN2	16.465	22.945	100	0.01
12585536	RecName: Full=Splicing factor 3B subunit 6; AltName: Full=Pre-mRNA branch site protein p14; AltName: Full=SF3b 14 kDa subunit; Short=SF3B14a; AltName: Full=Spliceosome-associated protein, 14-kDa; AltName: Full=Splicing factor 3b, subunit 6, 14kDa	16.351	14.093	2.292	0.01
1706611	RecName: Full=Elongation factor Tu, mitochondrial; Short=EF-Tu; AltName: Full=P43; Flags: Precursor	16.316	26.736	2.285	0.121
3121829	RecName: Full=Chromatin assembly factor 1 subunit B; Short=CAF-1 subunit B; AltName: Full=Chromatin assembly factor I p60 subunit; Short=CAF-I 60 kDa subunit; Short=CAF-I p60; AltName: Full=M-phase phosphoprotein 7	16.081	11.594	0.581	0.01
288558857	RecName: Full=Heterogeneous nuclear ribonucleoprotein A1; Short=hnRNP A1; AltName: Full=Helix-destabilizing protein; AltName: Full=Single-strand RNA-binding protein; AltName: Full=hnRNP core protein A1; Contains: RecName: Full=Heterogeneous nuclear ribonucleoprotein A1, N-terminally processed	16.033	11.398	0.63	0.354
46397463	RecName: Full=Eukaryotic initiation factor 4A-I; Short=eIF-4A-I; Short=eIF4A-I; AltName: Full=ATP-dependent RNA helicase eIF4A-1	15.619	55.365	2.6	0.01
224471878	RecName: Full=40S ribosomal protein S12	15.523	8.219	1.785	0.01
47117764	RecName: Full=40S ribosomal protein S3a; AltName: Full=v-fos transformation effector protein; Short=Fte-1	15.507	14.707	1.065	0.472
23503056	RecName: Full=Transmembrane protein 33; AltName: Full=Protein DB83; AltName: Full=SHINC-3	15.495	10.163	2.368	0.23
296452884	RecName: Full=28S ribosomal protein S7, mitochondrial; Short=MRP-S7; Short=S7mt; AltName: Full=bMRP-27a; Short=bMRP27a; Flags: Precursor	15.477	13.141	2.936	0.01
3915601	RecName: Full=Replication factor C subunit 3; AltName: Full=Activator 1 38 kDa subunit; Short=A1 38 kDa subunit; AltName: Full=Activator 1 subunit 3; AltName: Full=Replication factor C 38 kDa subunit; Short=RF-C 38 kDa subunit; Short=RFC38	15.436	16.135	100	0.01
730538	RecName: Full=60S ribosomal protein L18a	15.364	13.98	0.802	0.762
51338665	RecName: Full=Small nuclear ribonucleoprotein Sm D1; Short=Sm-D1; AltName: Full=Sm-D autoantigen; AltName: Full=snRNP core protein D1	15.13	15.599	1	0.845
41393532	RecName: Full=60S ribosomal protein L24; AltName: Full=60S ribosomal protein L30	14.98	12.285	0.952	0.74
1710756	RecName: Full=40S ribosomal protein S2; AltName: Full=40S ribosomal protein S4; AltName: Full=Protein LLRep3	14.93	8.509	0.821	0.512
51702809	RecName: Full=60S ribosomal protein L32	14.91	6.729	0.778	0.862
215274216	RecName: Full=39S ribosomal protein L10, mitochondrial; Short=L10mt; Short=MRP-L10; AltName: Full=39S ribosomal protein L8, mitochondrial; Short=L8mt; Short=MRP-L8; Flags: Precursor	14.89	20.004	0.598	0.438
135629	RecName: Full=Transcription initiation factor IIB; AltName: Full=General transcription factor TFIIB; AltName: Full=S300-II	14.789	8.669	100	0.01
416959	RecName: Full=DNA excision repair protein ERCC-6; AltName: Full=ATP-dependent helicase ERCC6; AltName: Full=Cockayne syndrome protein CSB	14.78	9.535	100	0.01
92090606	RecName: Full=Heat shock protein HSP 90-alpha; AltName: Full=Heat shock 86 kDa; Short=HSP 86; Short=HSP86; AltName: Full=Lipopolysaccharide-associated protein 2; Short=LAP-2; Short=LPS-associated protein 2; AltName: Full=Renal carcinoma antigen NY-REN-38	14.76	20.882	0.867	0.01
74730785	RecName: Full=N-acetyltransferase 14; AltName: Full=K562 cell-derived leucine-zipper-like protein 1	14.588	12.799	9.307	0.01
28201891	RecName: Full=RuvB-like 1; AltName: Full=49 kDa TATA box-binding protein-interacting protein; Short=49 kDa TBP-interacting protein; AltName: Full=54 kDa erythrocyte cytosolic protein; Short=ECP-54; AltName: Full=INO80 complex subunit H; AltName: Full=Nuclear matrix protein 238; Short=NMP 238; AltName: Full=Pontin 52; AltName: Full=TIP49a; AltName: Full=TIP60-associated protein 54-alpha; Short=TAP…	14.54	11.727	0.01	0.01
1706474	RecName: Full=DnaJ homolog subfamily A member 1; AltName: Full=DnaJ protein homolog 2; AltName: Full=HSDJ; AltName: Full=Heat shock 40 kDa protein 4; AltName: Full=Heat shock protein J2; Short=HSJ-2; AltName: Full=Human DnaJ protein 2; Short=hDj-2; Flags: Precursor	14.532	19.567	100	0.01
4033763	RecName: Full=Importin-5; Short=Imp5; AltName: Full=Importin subunit beta-3; AltName: Full=Karyopherin beta-3; AltName: Full=Ran-binding protein 5; Short=RanBP5	14.524	29.778	100	0.01
20141357	RecName: Full=Elongation factor 1-delta; Short=EF-1-delta; AltName: Full=Antigen NY-CO-4	14.511	22.933	1.092	0.625
126047	RecName: Full=L-lactate dehydrogenase A chain; Short=LDH-A; AltName: Full=Cell proliferation-inducing gene 19 protein; AltName: Full=LDH muscle subunit; Short=LDH-M; AltName: Full=Renal carcinoma antigen NY-REN-59	14.391	12.223	100	0.01
50403625	RecName: Full=40S ribosomal protein S18; AltName: Full=Ke-3; Short=Ke3	14.364	22.051	1.026	0.461
547930	RecName: Full=26S protease regulatory subunit 7; AltName: Full=26S proteasome AAA-ATPase subunit RPT1; AltName: Full=Proteasome 26S subunit ATPase 2; AltName: Full=Protein MSS1	14.325	20.876	100	0.01
730640	RecName: Full=40S ribosomal protein S19	14.233	6.352	2.362	0.26
56404449	RecName: Full=Nucleolar protein 14; AltName: Full=Nucleolar complex protein 14	14.221	21.001	1.219	0.572
74733765	RecName: Full=5'-nucleotidase domain-containing protein 2	14.13	49.099	100	0.01
6686256	RecName: Full=Brain acid soluble protein 1; AltName: Full=22 kDa neuronal tissue-enriched acidic protein; AltName: Full=Neuronal axonal membrane protein NAP-22	14.047	13.634	100	0.01
108935845	RecName: Full=Heterogeneous nuclear ribonucleoproteins C1/C2; Short=hnRNP C1/C2	13.844	17.192	0.252	0.678
50403732	RecName: Full=DNA polymerase delta catalytic subunit; AltName: Full=DNA polymerase subunit delta p125	13.802	23.155	100	0.01
18202142	RecName: Full=Ectonucleoside triphosphate diphosphohydrolase 5; Short=NTPDase 5; AltName: Full=CD39 antigen-like 4; AltName: Full=ER-UDPase; AltName: Full=Guanosine-diphosphatase ENTPD5; Short=GDPase ENTPD5; AltName: Full=Nucleoside diphosphatase; AltName: Full=Uridine-diphosphatase ENTPD5; Short=UDPase ENTPD5; Flags: Precursor	13.737	22.392	100	0.01
290457681	RecName: Full=MAGUK p55 subfamily member 2; AltName: Full=Discs large homolog 2; AltName: Full=Protein MPP2	13.714	22.036	100	0.01
57012940	RecName: Full=N-alpha-acetyltransferase 16, NatA auxiliary subunit; AltName: Full=NMDA receptor-regulated 1-like protein; Short=NARG1-like protein	13.621	20.879	100	1.476
123377	RecName: Full=High mobility group protein HMG-I/HMG-Y; Short=HMG-I(Y); AltName: Full=High mobility group AT-hook protein 1; Short=High mobility group protein A1; AltName: Full=High mobility group protein R	13.583	15.891	0.01	2.693
109940042	RecName: Full=Ubiquitin-associated protein 2-like; AltName: Full=Protein NICE-4	13.569	10.841	0.75	0.01
129063	RecName: Full=Pyruvate dehydrogenase E1 component subunit alpha, somatic form, mitochondrial; AltName: Full=PDHE1-A type I; Flags: Precursor	13.519	7.973	1.087	0.01
46576652	RecName: Full=LYR motif-containing protein 4	13.384	15.761	100	0.01
74751066	RecName: Full=Acyl-CoA-binding domain-containing protein 7	13.378	20.196	100	0.01
3183179	RecName: Full=Transcription intermediary factor 1-beta; Short=TIF1-beta; AltName: Full=E3 SUMO-protein ligase TRIM28; AltName: Full=KRAB-associated protein 1; Short=KAP-1; AltName: Full=KRAB-interacting protein 1; Short=KRIP-1; AltName: Full=Nuclear corepressor KAP-1; AltName: Full=RING finger protein 96; AltName: Full=Tripartite motif-containing protein 28	13.356	17.044	0.954	3.892
73913750	RecName: Full=RNA-binding protein 14; AltName: Full=Paraspeckle protein 2; Short=PSP2; AltName: Full=RNA-binding motif protein 14; AltName: Full=RRM-containing coactivator activator/modulator; AltName: Full=Synaptotagmin-interacting protein; Short=SYT-interacting protein	13.146	23.619	2.631	0.01
729816	RecName: Full=Eukaryotic translation initiation factor 2 subunit 3; AltName: Full=Eukaryotic translation initiation factor 2 subunit gamma X; Short=eIF-2-gamma X; Short=eIF-2gX	13.03	9.947	0.996	0.01
47117772	RecName: Full=60S ribosomal protein L27	12.891	11.134	0.666	0.439
51338650	RecName: Full=40S ribosomal protein S26	12.883	9.41	1.282	0.509
74715180	RecName: Full=Protein FAM98A	12.818	14.316	100	0.01
296453031	RecName: Full=Zinc finger CCCH-type antiviral protein 1-like	12.757	17.04	100	0.01
123497	RecName: Full=Hypoxanthine-guanine phosphoribosyltransferase; Short=HGPRT; Short=HGPRTase	12.732	24.81	100	0.01
68565938	RecName: Full=Histone acetyltransferase KAT8; AltName: Full=Lysine acetyltransferase 8; AltName: Full=MOZ, YBF2/SAS3, SAS2 and TIP60 protein 1; Short=MYST-1; Short=hMOF	12.654	12.352	100	0.01
306526265	RecName: Full=Ubiquinol-cytochrome-c reductase complex assembly factor 1; AltName: Full=Basic FGF-repressed Zic-binding protein; Short=bFGF-repressed Zic-binding protein; Short=bFZb; AltName: Full=Ubiquinol-cytochrome c reductase complex chaperone CBP3 homolog	12.458	11.994	100	0.01
6225859	RecName: Full=Serine/threonine-protein kinase N2; AltName: Full=PKN gamma; AltName: Full=Protein kinase C-like 2; AltName: Full=Protein-kinase C-related kinase 2	12.045	18.091	100	0.01
302393745	RecName: Full=Ubiquitin-40S ribosomal protein S27a; AltName: Full=Ubiquitin carboxyl extension protein 80; Contains: RecName: Full=Ubiquitin; Contains: RecName: Full=40S ribosomal protein S27a; Flags: Precursor	11.981	8.67	0.93	0.537
13633915	RecName: Full=Mothers against decapentaplegic homolog 1; Short=MAD homolog 1; Short=Mothers against DPP homolog 1; AltName: Full=JV4-1; AltName: Full=Mad-related protein 1; AltName: Full=SMAD family member 1; Short=SMAD 1; Short=Smad1; Short=hSMAD1; AltName: Full=Transforming growth factor-beta-signaling protein 1; Short=BSP-1	11.833	9.614	0.01	0.01
3023733	RecName: Full=6-phosphofructo-2-kinase/fructose-2,6-bisphosphatase 3; Short=6PF-2-K/Fru-2,6-P2ase 3; Short=PFK/FBPase 3; AltName: Full=6PF-2-K/Fru-2,6-P2ase brain/placenta-type isozyme; AltName: Full=Renal carcinoma antigen NY-REN-56; AltName: Full=iPFK-2; Includes: RecName: Full=6-phosphofructo-2-kinase; Includes: RecName: Full=Fructose-2,6-bisphosphatase	11.793	20.837	100	0.01
147644784	RecName: Full=G patch domain-containing protein 4	11.736	5.931	0.01	100
1346792	RecName: Full=DNA primase small subunit; AltName: Full=DNA primase 49 kDa subunit; Short=p49	11.712	12.813	100	0.01
94730425	RecName: Full=Spectrin alpha chain, non-erythrocytic 1; AltName: Full=Alpha-II spectrin; AltName: Full=Fodrin alpha chain; AltName: Full=Spectrin, non-erythroid alpha subunit	11.682	11.749	0.961	0.583
74760704	RecName: Full=Leucine-rich repeat-containing protein 59; AltName: Full=Ribosome-binding protein p34; Short=p34	11.494	9.073	1.36	0.01
1173017	RecName: Full=60S ribosomal protein L27a	11.49	10.6	0.689	0.617
269849656	RecName: Full=Splicing factor 3B subunit 1; AltName: Full=Pre-mRNA-splicing factor SF3b 155 kDa subunit; Short=SF3b155; AltName: Full=Spliceosome-associated protein 155; Short=SAP 155	11.466	9.911	0.946	100
30173386	RecName: Full=Structural maintenance of chromosomes protein 4; Short=SMC protein 4; Short=SMC-4; AltName: Full=Chromosome-associated polypeptide C; Short=hCAP-C; AltName: Full=XCAP-C homolog	11.253	11.153	100	0.211
108935938	RecName: Full=Transcription elongation factor A protein-like 4; Short=TCEA-like protein 4; AltName: Full=Transcription elongation factor S-II protein-like 4	11.243	4.571	100	0.01
1171014	RecName: Full=40S ribosomal protein S27; AltName: Full=Metallopan-stimulin 1; Short=MPS-1	11.011	5.419	1.908	0.01
6686278	RecName: Full=Hsc70-interacting protein; Short=Hip; AltName: Full=Aging-associated protein 2; AltName: Full=Progesterone receptor-associated p48 protein; AltName: Full=Protein FAM10A1; AltName: Full=Putative tumor suppressor ST13; AltName: Full=Renal carcinoma antigen NY-REN-33; AltName: Full=Suppression of tumorigenicity 13 protein	10.983	15.925	100	0.01
23503058	RecName: Full=Cytoplasmic dynein 1 intermediate chain 2; AltName: Full=Cytoplasmic dynein intermediate chain 2; AltName: Full=Dynein intermediate chain 2, cytosolic; Short=DH IC-2	10.963	10.159	100	0.01
52783779	RecName: Full=60S ribosomal protein L38	10.941	10.25	4.948	0.303
730052	RecName: Full=Phosphate carrier protein, mitochondrial; AltName: Full=Phosphate transport protein; Short=PTP; AltName: Full=Solute carrier family 25 member 3; Flags: Precursor	10.655	10.838	3.264	0.01
62510520	RecName: Full=MICOS complex subunit MIC19; AltName: Full=Coiled-coil-helix-coiled-coil-helix domain-containing protein 3	10.507	12.395	1.949	0.01
296452908	RecName: Full=Splicing factor 3B subunit 2; AltName: Full=Pre-mRNA-splicing factor SF3b 145 kDa subunit; Short=SF3b145; AltName: Full=SF3b150; AltName: Full=Spliceosome-associated protein 145; Short=SAP 145	10.422	5.407	0.6	0.601
143928063	RecName: Full=Serine/arginine repetitive matrix protein 2; AltName: Full=300 kDa nuclear matrix antigen; AltName: Full=Serine/arginine-rich splicing factor-related nuclear matrix protein of 300 kDa; Short=SR-related nuclear matrix protein of 300 kDa; Short=Ser/Arg-related nuclear matrix protein of 300 kDa; AltName: Full=Splicing coactivator subunit SRm300; AltName: Full=Tax-responsive enhancer el…	10.232	15.098	0.01	100
12585246	RecName: Full=Ragulator complex protein LAMTOR2; AltName: Full=Endosomal adaptor protein p14; AltName: Full=Late endosomal/lysosomal Mp1-interacting protein; AltName: Full=Late endosomal/lysosomal adaptor and MAPK and MTOR activator 2; AltName: Full=Mitogen-activated protein-binding protein-interacting protein; Short=MAPBP-interacting protein; AltName: Full=Roadblock domain-containing protein 3	10.118	9.55	0.826	0.01
20178311	RecName: Full=40S ribosomal protein S9	9.874	9.294	1.68	0.743
52788235	RecName: Full=60 kDa SS-A/Ro ribonucleoprotein; Short=60 kDa Ro protein; Short=60 kDa ribonucleoprotein Ro; Short=RoRNP; AltName: Full=Ro 60 kDa autoantigen; AltName: Full=Sjoegren syndrome antigen A2; AltName: Full=Sjoegren syndrome type A antigen; Short=SS-A; AltName: Full=TROVE domain family member 2	9.859	20.753	100	0.01
52783792	RecName: Full=40S ribosomal protein S21	9.845	6.537	4.493	0.01
31077177	RecName: Full=Casein kinase I isoform alpha; Short=CKI-alpha; AltName: Full=CK1	9.832	12.097	100	0.01
31077184	RecName: Full=28S ribosomal protein S23, mitochondrial; Short=MRP-S23; Short=S23mt	9.804	7.683	3.205	0.155
296452977	RecName: Full=39S ribosomal protein L39, mitochondrial; Short=L39mt; Short=MRP-L39; AltName: Full=39S ribosomal protein L5, mitochondrial; Short=L5mt; Short=MRP-L5	9.762	10.686	100	0.01
119554	RecName: Full=Mitogen-activated protein kinase 1; Short=MAP kinase 1; Short=MAPK 1; AltName: Full=ERT1; AltName: Full=Extracellular signal-regulated kinase 2; Short=ERK-2; AltName: Full=MAP kinase isoform p42; Short=p42-MAPK; AltName: Full=Mitogen-activated protein kinase 2; Short=MAP kinase 2; Short=MAPK 2	9.669	27.6	100	0.01
74735411	RecName: Full=Cleavage and polyadenylation specificity factor subunit 5; AltName: Full=Cleavage and polyadenylation specificity factor 25 kDa subunit; Short=CFIm25; Short=CPSF 25 kDa subunit; AltName: Full=Nucleoside diphosphate-linked moiety X motif 21; Short=Nudix motif 21; AltName: Full=Pre-mRNA cleavage factor Im 25 kDa subunit	9.596	15.277	0.01	100
12230547	RecName: Full=Heterogeneous nuclear ribonucleoprotein R; Short=hnRNP R	9.548	12.031	0.01	0.417
21903370	RecName: Full=Acyl carrier protein, mitochondrial; Short=ACP; AltName: Full=CI-SDAP; AltName: Full=NADH-ubiquinone oxidoreductase 9.6 kDa subunit; Flags: Precursor	9.505	9.265	14.095	0.01
74732895	RecName: Full=Receptor expression-enhancing protein 2	9.417	15.504	100	0.01
12644375	RecName: Full=AMP deaminase 2; AltName: Full=AMP deaminase isoform L	9.037	21.827	100	0.01
108860974	RecName: Full=Ribonuclease P protein subunit p20; Short=RNaseP protein p20; AltName: Full=Ribonucleases P/MRP protein subunit POP7 homolog; Short=hPOP7	9.028	12.219	100	0.01
50403607	RecName: Full=40S ribosomal protein S16	8.959	18.149	0.837	0.478
166199462	RecName: Full=Very-long-chain (3R)-3-hydroxyacyl-CoA dehydratase 3; AltName: Full=3-hydroxyacyl-CoA dehydratase 3; Short=HACD3; AltName: Full=Butyrate-induced protein 1; Short=B-ind1; Short=hB-ind1; AltName: Full=Protein-tyrosine phosphatase-like A domain-containing protein 1	8.944	6.804	100	0.01
267188	RecName: Full=Splicing factor U2AF 65 kDa subunit; AltName: Full=U2 auxiliary factor 65 kDa subunit; Short=hU2AF(65); Short=hU2AF65; AltName: Full=U2 snRNP auxiliary factor large subunit	8.94	7.608	0.01	0.01
51338645	RecName: Full=40S ribosomal protein S24	8.764	7.758	0.887	0.671
124419	RecName: Full=Inosine-5'-monophosphate dehydrogenase 2; Short=IMP dehydrogenase 2; Short=IMPD 2; Short=IMPDH 2; AltName: Full=IMPDH-II	8.606	26.727	3.569	0.01
74728797	RecName: Full=GTP-binding protein 8	8.598	10.243	100	0.01
14916548	RecName: Full=DnaJ homolog subfamily A member 2; AltName: Full=Cell cycle progression restoration gene 3 protein; AltName: Full=Dnj3; Short=Dj3; AltName: Full=HIRA-interacting protein 4; AltName: Full=Renal carcinoma antigen NY-REN-14; Flags: Precursor	8.447	9.497	100	0.01
519668659	RecName: Full=Tropomyosin alpha-3 chain; AltName: Full=Gamma-tropomyosin; AltName: Full=Tropomyosin-3; AltName: Full=Tropomyosin-5; Short=hTM5	8.312	7.138	100	0.01
68565946	RecName: Full=Diphosphoinositol polyphosphate phosphohydrolase 2; Short=DIPP-2; AltName: Full=Diadenosine 5',5'''-P1,P6-hexaphosphate hydrolase 2; AltName: Full=Nucleoside diphosphate-linked moiety X motif 4; Short=Nudix motif 4	8.304	19.634	26.245	0.01
12644536	RecName: Full=Transcription termination factor 1, mitochondrial; AltName: Full=Mitochondrial transcription termination factor 1; Short=mTERF; Short=mTERF1; Flags: Precursor	7.918	14.453	100	0.01
74728990	RecName: Full=NF-kappa-B-activating protein	7.899	13.373	0.01	1.519
730451	RecName: Full=60S ribosomal protein L13a; AltName: Full=23 kDa highly basic protein	7.891	4.496	0.8	0.717
74713747	RecName: Full=Cytoplasmic tRNA 2-thiolation protein 1; AltName: Full=ATP-binding domain-containing protein 3; AltName: Full=Cancer-associated gene protein; AltName: Full=Cytoplasmic tRNA adenylyltransferase 1	7.833	9.699	100	0.01
2499333	RecName: Full=Cytochrome c oxidase subunit NDUFA4; AltName: Full=Complex I-MLRQ; Short=CI-MLRQ; AltName: Full=NADH-ubiquinone oxidoreductase MLRQ subunit	7.594	2.775	3.916	0.29
1346369	RecName: Full=Casein kinase I isoform epsilon; Short=CKI-epsilon; Short=CKIe	7.473	12.444	100	0.01
317373366	RecName: Full=Oxidoreductase HTATIP2; AltName: Full=30 kDa HIV-1 TAT-interacting protein; AltName: Full=HIV-1 TAT-interactive protein 2	7.467	14.204	100	0.01
50403608	RecName: Full=40S ribosomal protein S13	7.453	7.026	1.56	0.397
20532405	RecName: Full=26S proteasome non-ATPase regulatory subunit 3; AltName: Full=26S proteasome regulatory subunit RPN3; AltName: Full=26S proteasome regulatory subunit S3; AltName: Full=Proteasome subunit p58	7.441	7.024	100	0.01
51702795	RecName: Full=60S ribosomal protein L11; AltName: Full=CLL-associated antigen KW-12	7.242	13.239	2.748	0.208
23396835	RecName: Full=60S ribosomal protein L26-like 1	7.237	3.347	0.651	0.605
226693631	RecName: Full=RNA-binding protein 25; AltName: Full=Arg/Glu/Asp-rich protein of 120 kDa; Short=RED120; AltName: Full=Protein S164; AltName: Full=RNA-binding motif protein 25; AltName: Full=RNA-binding region-containing protein 7	6.976	2.696	0.679	0.826
74736808	RecName: Full=Receptor expression-enhancing protein 3	6.82	22.05	100	0.01
119371246	RecName: Full=Integrator complex subunit 9; Short=Int9; AltName: Full=Protein related to CPSF subunits of 74 kDa; Short=RC-74	6.719	6.237	100	0.01
2495344	RecName: Full=Heat shock protein 105 kDa; AltName: Full=Antigen NY-CO-25; AltName: Full=Heat shock 110 kDa protein	6.689	13.966	100	0.375
8247933	RecName: Full=Pyruvate kinase PKLR; AltName: Full=Pyruvate kinase 1; AltName: Full=Pyruvate kinase isozymes L/R; AltName: Full=R-type/L-type pyruvate kinase; AltName: Full=Red cell/liver pyruvate kinase	6.657	18.408	100	0.01
3183217	RecName: Full=ER membrane protein complex subunit 2; AltName: Full=Tetratricopeptide repeat protein 35; Short=TPR repeat protein 35	6.634	9.897	100	0.01
2500648	RecName: Full=RNA 3'-terminal phosphate cyclase; Short=RNA cyclase; Short=RNA-3'-phosphate cyclase; AltName: Full=RNA terminal phosphate cyclase domain-containing protein 1; Short=RTC domain-containing protein 1	6.262	13.903	100	0.01
13124123	RecName: Full=GDP-L-fucose synthase; AltName: Full=GDP-4-keto-6-deoxy-D-mannose-3,5-epimerase-4-reductase; AltName: Full=Protein FX; AltName: Full=Red cell NADP(H)-binding protein; AltName: Full=Short-chain dehydrogenase/reductase family 4E member 1	6.049	7.068	100	0.01
20177939	RecName: Full=Very-long-chain enoyl-CoA reductase; AltName: Full=Synaptic glycoprotein SC2; AltName: Full=Trans-2,3-enoyl-CoA reductase; Short=TER	5.948	6.346	100	0.205
2493460	RecName: Full=Reticulocalbin-2; AltName: Full=Calcium-binding protein ERC-55; AltName: Full=E6-binding protein; Short=E6BP; Flags: Precursor	5.779	17.435	100	0.01
90110023	RecName: Full=Core histone macro-H2A.1; Short=Histone macroH2A1; Short=mH2A1; AltName: Full=Histone H2A.y; Short=H2A/y; AltName: Full=Medulloblastoma antigen MU-MB-50.205	5.734	24.557	0.01	100
13432151	RecName: Full=Glycogenin-1; Short=GN-1; Short=GN1	5.692	18.614	100	0.01
47117318	RecName: Full=Phosphopantothenate--cysteine ligase; AltName: Full=Phosphopantothenoylcysteine synthetase; Short=PPC synthetase	5.637	18.254	100	0.01
116176	RecName: Full=G2/mitotic-specific cyclin-B1	5.606	8.613	100	0.01
39931107	RecName: Full=Valacyclovir hydrolase; Short=VACVase; Short=Valacyclovirase; AltName: Full=Biphenyl hydrolase-like protein; AltName: Full=Biphenyl hydrolase-related protein; Short=Bph-rp; AltName: Full=Breast epithelial mucin-associated antigen; Short=MCNAA; Flags: Precursor	5.391	13.071	100	0.01
28201890	RecName: Full=RuvB-like 2; AltName: Full=48 kDa TATA box-binding protein-interacting protein; Short=48 kDa TBP-interacting protein; AltName: Full=51 kDa erythrocyte cytosolic protein; Short=ECP-51; AltName: Full=INO80 complex subunit J; AltName: Full=Repressing pontin 52; Short=Reptin 52; AltName: Full=TIP49b; AltName: Full=TIP60-associated protein 54-beta; Short=TAP54-beta	4.78	12.557	0.953	0.01
2498697	RecName: Full=Mitochondrial import receptor subunit TOM20 homolog; AltName: Full=Mitochondrial 20 kDa outer membrane protein; AltName: Full=Outer mitochondrial membrane receptor Tom20	4.392	9.647	100	0.01
224471815	RecName: Full=Acyl-coenzyme A thioesterase 9, mitochondrial; Short=Acyl-CoA thioesterase 9; AltName: Full=Acyl-CoA thioester hydrolase 9; Flags: Precursor	4.323	5.561	100	0.01
8039804	RecName: Full=NADH dehydrogenase [ubiquinone] 1 alpha subcomplex subunit 8; AltName: Full=Complex I-19kD; Short=CI-19kD; AltName: Full=Complex I-PGIV; Short=CI-PGIV; AltName: Full=NADH-ubiquinone oxidoreductase 19 kDa subunit	4.188	15.689	100	0.01
145559503	RecName: Full=Nucleolar and coiled-body phosphoprotein 1; AltName: Full=140 kDa nucleolar phosphoprotein; Short=Nopp140; AltName: Full=Hepatitis C virus NS5A-transactivated protein 13; Short=HCV NS5A-transactivated protein 13; AltName: Full=Nucleolar 130 kDa protein; AltName: Full=Nucleolar phosphoprotein p130	4.133	6.654	0.461	100
221222466	RecName: Full=Mitochondrial ribonuclease P protein 3; Short=Mitochondrial RNase P protein 3; Flags: Precursor	4	5.02	100	0.01

## Sheet: 1p5 fold enrichment
Accession	Description	Forward Sum PEP Score	Reverse Sum PEP Score	MW [kDa]	Forwad Abundance Ratio: (Heavy, Sample) / (Light, Sample)	Reverse Abundance Ratio: (Heavy, Sample) / (Light, Sample)	gene name
71153825	RecName: Full=Myb-binding protein 1A	63.92	59.491	148.8	2.871	0.53	MYBBP1A
21264428	RecName: Full=Stress-70 protein, mitochondrial; AltName: Full=75 kDa glucose-regulated protein; Short=GRP-75; AltName: Full=Heat shock 70 kDa protein 9; AltName: Full=Mortalin; Short=MOT; AltName: Full=Peptide-binding protein 74; Short=PBP74; Flags: Precursor	97.25	65.906	73.6	1.558	0.517	HSPA9
12644405	RecName: Full=Aminoacyl tRNA synthase complex-interacting multifunctional protein 2; AltName: Full=Multisynthase complex auxiliary component p38; AltName: Full=Protein JTV-1	43.663	40.949	35.3	100	0.465	AIMP2
94730369	RecName: Full=Luc7-like protein 3; AltName: Full=Cisplatin resistance-associated-overexpressed protein; AltName: Full=Luc7A; AltName: Full=Okadaic acid-inducible phosphoprotein OA48-18; AltName: Full=cAMP regulatory element-associated protein 1; Short=CRE-associated protein 1; Short=CREAP-1	17.028	16.37	51.4	100	0.439	LUC7L3
51338639	RecName: Full=60S ribosomal protein L23; AltName: Full=60S ribosomal protein L17	47.53	29.911	14.9	1.939	0.408	RPL23
50403608	RecName: Full=40S ribosomal protein S13	7.453	7.026	17.2	1.56	0.397	RPS13
2495344	RecName: Full=Heat shock protein 105 kDa; AltName: Full=Antigen NY-CO-25; AltName: Full=Heat shock 110 kDa protein	6.689	13.966	96.8	100	0.375	HSPH1
55977474	RecName: Full=Tubulin alpha-1B chain; AltName: Full=Alpha-tubulin ubiquitous; AltName: Full=Tubulin K-alpha-1; AltName: Full=Tubulin alpha-ubiquitous chain; Contains: RecName: Full=Detyrosinated tubulin alpha-1B chain	283.149	181.322	50.1	2.042	0.345	TUBA1B
12643338	RecName: Full=Glutathione S-transferase kappa 1; AltName: Full=GST 13-13; AltName: Full=GST class-kappa; AltName: Full=GSTK1-1; Short=hGSTK1; AltName: Full=Glutathione S-transferase subunit 13	144.729	109.272	25.5	18.251	0.313	GSTK1
52783779	RecName: Full=60S ribosomal protein L38	10.941	10.25	8.2	4.948	0.303	RPL38
2499333	RecName: Full=Cytochrome c oxidase subunit NDUFA4; AltName: Full=Complex I-MLRQ; Short=CI-MLRQ; AltName: Full=NADH-ubiquinone oxidoreductase MLRQ subunit	7.594	2.775	9.4	3.916	0.29	NDUFA4
56757569	RecName: Full=Tubulin beta chain; AltName: Full=Tubulin beta-5 chain	392.274	296.124	49.6	2.023	0.28	TUBB
42560548	RecName: Full=Poly(rC)-binding protein 1; AltName: Full=Alpha-CP1; AltName: Full=Heterogeneous nuclear ribonucleoprotein E1; Short=hnRNP E1; AltName: Full=Nucleic acid-binding protein SUB2.3	36.907	26.147	37.5	1.609	0.279	PCBP1
133825	RecName: Full=40S ribosomal protein S17	77.242	34.896	15.5	1.851	0.276	RPS17
55977480	RecName: Full=Tubulin beta-4B chain; AltName: Full=Tubulin beta-2 chain; AltName: Full=Tubulin beta-2C chain	362.696	283.749	49.8	1.918	0.271	TUBB4B
114517	RecName: Full=ATP synthase subunit alpha, mitochondrial; Flags: Precursor	84.581	61.888	59.7	1.654	0.27	ATP5F1A
417719	RecName: Full=40S ribosomal protein S3	69.893	57.366	26.7	1.849	0.266	RPS3
74761283	RecName: Full=Tubulin beta-2B chain	249.354	186.04	49.9	1.916	0.266	TUBB2B
9988062	RecName: Full=T-complex protein 1 subunit theta; Short=TCP-1-theta; AltName: Full=CCT-theta; AltName: Full=Renal carcinoma antigen NY-REN-15	53.457	44.739	59.6	1.772	0.261	CCT8
825168612	RecName: Full=Heat shock 70 kDa protein 1B; AltName: Full=Heat shock 70 kDa protein 2; Short=HSP70-2; Short=HSP70.2	208.172	163.62	70	2.335	0.261	HSPA1B
730640	RecName: Full=40S ribosomal protein S19	14.233	6.352	16.1	2.362	0.26	RPS19
114549	RecName: Full=ATP synthase subunit beta, mitochondrial; Flags: Precursor	46.265	41.161	56.5	1.633	0.252	ATP5F1B
74762137	RecName: Full=Tubulin beta-2A chain; AltName: Full=Tubulin beta class IIa	239.367	182.619	49.9	100	0.252	TUBB2A
50401628	RecName: Full=tRNA-splicing endonuclease subunit Sen15; AltName: Full=SEN15 homolog; Short=HsSEN15; AltName: Full=tRNA-intron endonuclease Sen15	29.682	21.797	18.6	9.537	0.248	TSEN15
37076898	RecName: Full=Methylglutaconyl-CoA hydratase, mitochondrial; AltName: Full=AU-specific RNA-binding enoyl-CoA hydratase; Short=AU-binding protein/enoyl-CoA hydratase; Flags: Precursor	94.417	75.784	35.6	12.158	0.245	AUH
50403628	RecName: Full=40S ribosomal protein S4, X isoform; AltName: Full=SCR10; AltName: Full=Single copy abundant mRNA protein	66.478	51.728	29.6	2.419	0.244	RPS4X
223590229	RecName: Full=Peroxisomal bifunctional enzyme; Short=PBE; Short=PBFE; Includes: RecName: Full=Enoyl-CoA hydratase/3,2-trans-enoyl-CoA isomerase; Includes: RecName: Full=3-hydroxyacyl-CoA dehydrogenase	228.359	188.489	79.4	9.948	0.244	EHHADH
123648	RecName: Full=Heat shock cognate 71 kDa protein; AltName: Full=Heat shock 70 kDa protein 8; AltName: Full=Lipopolysaccharide-associated protein 1; Short=LAP-1; Short=LPS-associated protein 1	242.076	150.788	70.9	2.552	0.237	HSPA8
730772	RecName: Full=Complement component 1 Q subcomponent-binding protein, mitochondrial; AltName: Full=ASF/SF2-associated protein p32; AltName: Full=Glycoprotein gC1qBP; Short=C1qBP; AltName: Full=Hyaluronan-binding protein 1; AltName: Full=Mitochondrial matrix protein p32; AltName: Full=gC1q-R protein; AltName: Full=p33; Flags: Precursor	42.52	57.702	31.3	1.684	0.236	C1QBP
47606436	RecName: Full=Myosin light polypeptide 6; AltName: Full=17 kDa myosin light chain; Short=LC17; AltName: Full=Myosin light chain 3; Short=MLC-3; AltName: Full=Myosin light chain alkali 3; Short=Myosin light chain A3; AltName: Full=Smooth muscle and nonmuscle myosin light chain alkali 6	57.151	45.445	16.9	2.566	0.236	MYL6
23503056	RecName: Full=Transmembrane protein 33; AltName: Full=Protein DB83; AltName: Full=SHINC-3	15.495	10.163	28	2.368	0.23	TMEM33
113463	RecName: Full=ADP/ATP translocase 3; AltName: Full=ADP,ATP carrier protein 3; AltName: Full=ADP,ATP carrier protein, isoform T2; Short=ANT 2; AltName: Full=Adenine nucleotide translocator 3; Short=ANT 3; AltName: Full=Solute carrier family 25 member 6; Contains: RecName: Full=ADP/ATP translocase 3, N-terminally processed	55.128	58.441	32.8	100	0.222	ANT3
158518391	RecName: Full=Voltage-dependent anion-selective channel protein 2; Short=VDAC-2; Short=hVDAC2; AltName: Full=Outer mitochondrial membrane protein porin 2	23.289	16.028	31.5	1.788	0.219	VDAC2
1351211	RecName: Full=T-complex protein 1 subunit epsilon; Short=TCP-1-epsilon; AltName: Full=CCT-epsilon	45.397	48.407	59.6	100	0.211	CCT5
30173386	RecName: Full=Structural maintenance of chromosomes protein 4; Short=SMC protein 4; Short=SMC-4; AltName: Full=Chromosome-associated polypeptide C; Short=hCAP-C; AltName: Full=XCAP-C homolog	11.253	11.153	147.1	100	0.211	SMC4
21903432	RecName: Full=Isocitrate dehydrogenase [NADP] cytoplasmic; Short=IDH; AltName: Full=Cytosolic NADP-isocitrate dehydrogenase; AltName: Full=IDP; AltName: Full=NADP(+)-specific ICDH; AltName: Full=Oxalosuccinate decarboxylase	144.668	123.546	46.6	15.932	0.21	IDH1
317373597	RecName: Full=ADP/ATP translocase 2; AltName: Full=ADP,ATP carrier protein 2; AltName: Full=ADP,ATP carrier protein, fibroblast isoform; AltName: Full=Adenine nucleotide translocator 2; Short=ANT 2; AltName: Full=Solute carrier family 25 member 5; Contains: RecName: Full=ADP/ATP translocase 2, N-terminally processed	58.962	62.766	32.8	3.773	0.209	ANT2
51702795	RecName: Full=60S ribosomal protein L11; AltName: Full=CLL-associated antigen KW-12	7.242	13.239	20.2	2.748	0.208	RPL11
20177939	RecName: Full=Very-long-chain enoyl-CoA reductase; AltName: Full=Synaptic glycoprotein SC2; AltName: Full=Trans-2,3-enoyl-CoA reductase; Short=TER	5.948	6.346	36	100	0.205	TECR
20141376	RecName: Full=Trifunctional enzyme subunit alpha, mitochondrial; AltName: Full=78 kDa gastrin-binding protein; AltName: Full=TP-alpha; Includes: RecName: Full=Long-chain enoyl-CoA hydratase; Includes: RecName: Full=Long chain 3-hydroxyacyl-CoA dehydrogenase; Flags: Precursor	177.387	112.815	82.9	7.767	0.202	HADHA
17865718	RecName: Full=Heat shock protein HSP 90-beta; Short=HSP 90; AltName: Full=Heat shock 84 kDa; Short=HSP 84; Short=HSP84	58.262	47.571	83.2	1.599	0.188	HSP90AB1
313104214	RecName: Full=Monocarboxylate transporter 1; Short=MCT 1; AltName: Full=Solute carrier family 16 member 1	23.084	15.153	53.9	2.352	0.187	SLC16A1
464628	RecName: Full=60S ribosomal protein L22; AltName: Full=EBER-associated protein; Short=EAP; AltName: Full=Epstein-Barr virus small RNA-associated protein; AltName: Full=Heparin-binding protein HBp15	35.032	48.658	14.8	2.412	0.176	RPL22
31077184	RecName: Full=28S ribosomal protein S23, mitochondrial; Short=MRP-S23; Short=S23mt	9.804	7.683	21.8	3.205	0.155	MRPS23
74743537	RecName: Full=Alpha-tubulin N-acetyltransferase 1; Short=Alpha-TAT; Short=Alpha-TAT1; Short=TAT; AltName: Full=Acetyltransferase mec-17 homolog	89.923	62.158	46.8	10.526	0.14	ATAT1
21264510	RecName: Full=D-3-phosphoglycerate dehydrogenase; Short=3-PGDH	136.326	76.064	56.6	4.625	0.134	PHGDH
548453	RecName: Full=Peroxiredoxin-1; AltName: Full=Natural killer cell-enhancing factor A; Short=NKEF-A; AltName: Full=Proliferation-associated gene protein; Short=PAG; AltName: Full=Thioredoxin peroxidase 2; AltName: Full=Thioredoxin-dependent peroxide reductase 2	29.896	24.113	22.1	2.094	0.128	PRDX1
1706611	RecName: Full=Elongation factor Tu, mitochondrial; Short=EF-Tu; AltName: Full=P43; Flags: Precursor	16.316	26.736	49.5	2.285	0.121	TUFM
3024422	RecName: Full=Phosphomevalonate kinase; Short=PMKase; Short=hPMK	75.755	50.592	22	11.698	0.118	PMVK
74745646	RecName: Full=ATPase family AAA domain-containing protein 3B; AltName: Full=AAA-TOB3	49.583	58.901	72.5	4.095	0.116	ATAD3B
129379	RecName: Full=60 kDa heat shock protein, mitochondrial; AltName: Full=60 kDa chaperonin; AltName: Full=Chaperonin 60; Short=CPN60; AltName: Full=Heat shock protein 60; Short=HSP-60; Short=Hsp60; AltName: Full=HuCHA60; AltName: Full=Mitochondrial matrix protein P1; AltName: Full=P60 lymphocyte protein; Flags: Precursor	130.364	70.746	61	3.595	0.112	HSPD1
74731104	RecName: Full=Isochorismatase domain-containing protein 2	76.271	75.874	22.3	11.361	0.109	ISOC2
6174930	RecName: Full=26S proteasome non-ATPase regulatory subunit 2; AltName: Full=26S proteasome regulatory subunit RPN1; AltName: Full=26S proteasome regulatory subunit S2; AltName: Full=26S proteasome subunit p97; AltName: Full=Protein 55.11; AltName: Full=Tumor necrosis factor type 1 receptor-associated protein 2	31.886	42.697	100.1	1.747	0.106	PSMD2
55584035	RecName: Full=Elongation factor 1-alpha 1; Short=EF-1-alpha-1; AltName: Full=Elongation factor Tu; Short=EF-Tu; AltName: Full=Eukaryotic elongation factor 1 A-1; Short=eEF1A-1; AltName: Full=Leukocyte receptor cluster member 7	161.935	145.405	50.1	4.015	0.105	EEF1A1
1173177	RecName: Full=40S ribosomal protein S10	22.691	27.273	18.9	6.231	0.096	RPS10
126733	RecName: Full=NAD-dependent malic enzyme, mitochondrial; Short=NAD-ME; AltName: Full=Malic enzyme 2; Flags: Precursor	538.427	451.384	65.4	14.463	0.096	ME2
1708596	RecName: Full=Adenylate kinase 2, mitochondrial; Short=AK 2; AltName: Full=ATP-AMP transphosphorylase 2; AltName: Full=ATP:AMP phosphotransferase; AltName: Full=Adenylate monophosphate kinase; Contains: RecName: Full=Adenylate kinase 2, mitochondrial, N-terminally processed	139.77	111.903	26.5	10.903	0.079	AK2
55976619	RecName: Full=Pre-mRNA-processing factor 19; AltName: Full=Nuclear matrix protein 200; AltName: Full=PRP19/PSO4 homolog; Short=hPso4; AltName: Full=Senescence evasion factor	115.69	125.146	55.1	5.231	0.074	PRPF19
115206	RecName: Full=C-1-tetrahydrofolate synthase, cytoplasmic; Short=C1-THF synthase; Includes: RecName: Full=Methylenetetrahydrofolate dehydrogenase; Includes: RecName: Full=Methenyltetrahydrofolate cyclohydrolase; Includes: RecName: Full=Formyltetrahydrofolate synthetase; Contains: RecName: Full=C-1-tetrahydrofolate synthase, cytoplasmic, N-terminally processed	517.229	365.091	101.5	13.871	0.069	MTHFD1
28381347	RecName: Full=Cytosolic acyl coenzyme A thioester hydrolase; AltName: Full=Acyl-CoA thioesterase 7; AltName: Full=Brain acyl-CoA hydrolase; Short=BACH; AltName: Full=CTE-IIa; Short=CTE-II; AltName: Full=Long chain acyl-CoA thioester hydrolase	120.783	79.56	41.8	8.642	0.067	ACOT7
115311607	RecName: Full=Bifunctional methylenetetrahydrofolate dehydrogenase/cyclohydrolase, mitochondrial; Includes: RecName: Full=NAD-dependent methylenetetrahydrofolate dehydrogenase; Includes: RecName: Full=Methenyltetrahydrofolate cyclohydrolase; Flags: Precursor	59.588	44.459	37.9	4.468	0.057	MTHFD2
23396822	RecName: Full=Acyl-coenzyme A thioesterase 13; Short=Acyl-CoA thioesterase 13; AltName: Full=Thioesterase superfamily member 2; Contains: RecName: Full=Acyl-coenzyme A thioesterase 13, N-terminally processed	174.058	125.983	15	15.139	0.054	ACOT13
17368715	RecName: Full=WD repeat-containing protein 11; AltName: Full=Bromodomain and WD repeat-containing protein 2; AltName: Full=WD repeat-containing protein 15	615.115	481.563	136.6	15.756	0.052	WDR11
132608	RecName: Full=Ribonucleoside-diphosphate reductase large subunit; AltName: Full=Ribonucleoside-diphosphate reductase subunit M1; AltName: Full=Ribonucleotide reductase large subunit	382.667	326.289	90	17.268	0.051	RRM1
13124489	RecName: Full=Heterogeneous nuclear ribonucleoprotein D0; Short=hnRNP D0; AltName: Full=AU-rich element RNA-binding protein 1	22.473	26.006	38.4	3.077	0.047	HNRNPD
82654933	RecName: Full=Delta(3,5)-Delta(2,4)-dienoyl-CoA isomerase, mitochondrial; Flags: Precursor	595.969	307.265	35.8	14.924	0.04	ECH1
50403624	RecName: Full=40S ribosomal protein S15a	51.065	31.612	14.8	8.695	0.037	RPS15A
74733509	RecName: Full=N-alpha-acetyltransferase 50; AltName: Full=N-acetyltransferase 13; AltName: Full=N-acetyltransferase 5; Short=hNAT5; AltName: Full=N-acetyltransferase san homolog; Short=hSAN; AltName: Full=NatE catalytic subunit	152.698	122.251	19.4	25.292	0.029	NAA50
109893176	RecName: Full=60S ribosomal protein L22-like 1	30.437	26.424	14.6	13.739	0.028	RPL22L1
20178296	RecName: Full=Pyruvate kinase PKM; AltName: Full=Cytosolic thyroid hormone-binding protein; Short=CTHBP; AltName: Full=Opa-interacting protein 3; Short=OIP-3; AltName: Full=Pyruvate kinase 2/3; AltName: Full=Pyruvate kinase muscle isozyme; AltName: Full=Thyroid hormone-binding protein 1; Short=THBP1; AltName: Full=Tumor M2-PK; AltName: Full=p58	519.704	344.585	57.9	13.947	0.027	PKM
3913456	RecName: Full=2,4-dienoyl-CoA reductase, mitochondrial; AltName: Full=2,4-dienoyl-CoA reductase [NADPH]; Short=4-enoyl-CoA reductase [NADPH]; AltName: Full=Short chain dehydrogenase/reductase family 18C member 1; Flags: Precursor	311.109	229.22	36	15.567	0.022	DECR1
269849557	RecName: Full=Dihydrolipoyl dehydrogenase, mitochondrial; AltName: Full=Dihydrolipoamide dehydrogenase; AltName: Full=Glycine cleavage system L protein; Flags: Precursor	297.863	142.06	54.1	13.387	0.019	DLD
62287123	RecName: Full=Peroxisomal trans-2-enoyl-CoA reductase; Short=TERP; AltName: Full=2,4-dienoyl-CoA reductase-related protein; Short=DCR-RP; AltName: Full=HPDHase; AltName: Full=Short chain dehydrogenase/reductase family 29C member 1; AltName: Full=pVI-ARL	129.54	111.006	32.5	13.202	0.017	PECR
2492759	RecName: Full=3-hydroxyacyl-CoA dehydrogenase type-2; AltName: Full=17-beta-hydroxysteroid dehydrogenase 10; Short=17-beta-HSD 10; AltName: Full=3-hydroxy-2-methylbutyryl-CoA dehydrogenase; AltName: Full=3-hydroxyacyl-CoA dehydrogenase type II; AltName: Full=Endoplasmic reticulum-associated amyloid beta-peptide-binding protein; AltName: Full=Mitochondrial ribonuclease P protein 2; Short=Mitochond…	781.354	378.132	26.9	15.642	0.012	HSD17B10
727863586	RecName: Full=Pyrroline-5-carboxylate reductase 3; Short=P5C reductase 3; Short=P5CR 3; AltName: Full=Pyrroline-5-carboxylate reductase-like protein	215.058	113.859	28.6	11.701	0.011	PYCR3
125126	RecName: Full=ATP-dependent 6-phosphofructokinase, muscle type; Short=ATP-PFK; Short=PFK-M; AltName: Full=6-phosphofructokinase type A; AltName: Full=Phosphofructo-1-kinase isozyme A; Short=PFK-A; AltName: Full=Phosphohexokinase	141.738	107.445	85.1	1.49	0.01	PFKM
29427676	RecName: Full=MICOS complex subunit MIC60; AltName: Full=Cell proliferation-inducing gene 4/52 protein; AltName: Full=Mitochondrial inner membrane protein; AltName: Full=Mitofilin; AltName: Full=p87/89; Flags: Precursor	21.029	27.152	83.6	1.518	0.01	IMMT
66774185	RecName: Full=T-complex protein 1 subunit gamma; Short=TCP-1-gamma; AltName: Full=CCT-gamma; AltName: Full=hTRiC5	36.683	31.89	60.5	1.522	0.01	CCT3
3041738	RecName: Full=T-complex protein 1 subunit eta; Short=TCP-1-eta; AltName: Full=CCT-eta; AltName: Full=HIV-1 Nef-interacting protein; Contains: RecName: Full=T-complex protein 1 subunit eta, N-terminally processed	33.793	32.973	59.3	1.529	0.01	CCT7
50403731	RecName: Full=CAD protein; Includes: RecName: Full=Glutamine-dependent carbamoyl-phosphate synthase; Includes: RecName: Full=Aspartate carbamoyltransferase; Includes: RecName: Full=Dihydroorotase	40.575	11.334	242.8	1.623	0.01	CAD
52001478	RecName: Full=T-complex protein 1 subunit delta; Short=TCP-1-delta; AltName: Full=CCT-delta; AltName: Full=Stimulator of TAR RNA-binding	43.907	52.743	57.9	1.77	0.01	CCT4
224471878	RecName: Full=40S ribosomal protein S12	15.523	8.219	14.5	1.785	0.01	RPS12
116248550	RecName: Full=Acylglycerol kinase, mitochondrial; Short=hAGK; AltName: Full=Multiple substrate lipid kinase; Short=HsMuLK; Short=MuLK; Short=Multi-substrate lipid kinase; Flags: Precursor	19.603	10.662	47.1	1.876	0.01	AGK
20455322	RecName: Full=Tubulin alpha-1C chain; AltName: Full=Alpha-tubulin 6; AltName: Full=Tubulin alpha-6 chain; Contains: RecName: Full=Detyrosinated tubulin alpha-1C chain	174.58	145.16	49.9	1.906	0.01	TUBA1C
1171014	RecName: Full=40S ribosomal protein S27; AltName: Full=Metallopan-stimulin 1; Short=MPS-1	11.011	5.419	9.5	1.908	0.01	RPS27
62510520	RecName: Full=MICOS complex subunit MIC19; AltName: Full=Coiled-coil-helix-coiled-coil-helix domain-containing protein 3	10.507	12.395	26.1	1.949	0.01	CHCHD3
14916998	RecName: Full=Glutathione reductase, mitochondrial; Short=GR; Short=GRase; Flags: Precursor	45.757	44.421	56.2	2.081	0.01	GSR
12585536	RecName: Full=Splicing factor 3B subunit 6; AltName: Full=Pre-mRNA branch site protein p14; AltName: Full=SF3b 14 kDa subunit; Short=SF3B14a; AltName: Full=Spliceosome-associated protein, 14-kDa; AltName: Full=Splicing factor 3b, subunit 6, 14kDa	16.351	14.093	14.6	2.292	0.01	SF3B6
135538	RecName: Full=T-complex protein 1 subunit alpha; Short=TCP-1-alpha; AltName: Full=CCT-alpha	60.431	47.41	60.3	2.332	0.01	TCP1
46397463	RecName: Full=Eukaryotic initiation factor 4A-I; Short=eIF-4A-I; Short=eIF4A-I; AltName: Full=ATP-dependent RNA helicase eIF4A-1	15.619	55.365	46.1	2.6	0.01	EIF4A1
73913750	RecName: Full=RNA-binding protein 14; AltName: Full=Paraspeckle protein 2; Short=PSP2; AltName: Full=RNA-binding motif protein 14; AltName: Full=RRM-containing coactivator activator/modulator; AltName: Full=Synaptotagmin-interacting protein; Short=SYT-interacting protein	13.146	23.619	69.4	2.631	0.01	RBM14
296452884	RecName: Full=28S ribosomal protein S7, mitochondrial; Short=MRP-S7; Short=S7mt; AltName: Full=bMRP-27a; Short=bMRP27a; Flags: Precursor	15.477	13.141	28.1	2.936	0.01	MRPS7
730052	RecName: Full=Phosphate carrier protein, mitochondrial; AltName: Full=Phosphate transport protein; Short=PTP; AltName: Full=Solute carrier family 25 member 3; Flags: Precursor	10.655	10.838	40.1	3.264	0.01	SLC25A3
27923855	RecName: Full=Aurora kinase A; AltName: Full=Aurora 2; AltName: Full=Aurora/IPL1-related kinase 1; Short=ARK-1; Short=Aurora-related kinase 1; Short=hARK1; AltName: Full=Breast tumor-amplified kinase; AltName: Full=Serine/threonine-protein kinase 15; AltName: Full=Serine/threonine-protein kinase 6; AltName: Full=Serine/threonine-protein kinase aurora-A	56.461	53.562	45.8	3.35	0.01	AURKA
116241354	RecName: Full=ES1 protein homolog, mitochondrial; AltName: Full=Protein GT335; AltName: Full=Protein KNP-I; Flags: Precursor	54.383	54.613	28.2	3.383	0.01	GATD3A
543875	RecName: Full=ATP synthase subunit gamma, mitochondrial; AltName: Full=F-ATPase gamma subunit; Flags: Precursor	22.573	14.256	33	3.414	0.01	ATP5F1C
18202501	RecName: Full=116 kDa U5 small nuclear ribonucleoprotein component; AltName: Full=Elongation factor Tu GTP-binding domain-containing protein 2; AltName: Full=SNU114 homolog; Short=hSNU114; AltName: Full=U5 snRNP-specific protein, 116 kDa; Short=U5-116 kDa	37.387	19.739	109.4	3.439	0.01	EFTUD2
124419	RecName: Full=Inosine-5'-monophosphate dehydrogenase 2; Short=IMP dehydrogenase 2; Short=IMPD 2; Short=IMPDH 2; AltName: Full=IMPDH-II	8.606	26.727	55.8	3.569	0.01	IMPDH2
113455	RecName: Full=ADP/ATP translocase 1; AltName: Full=ADP,ATP carrier protein 1; AltName: Full=ADP,ATP carrier protein, heart/skeletal muscle isoform T1; AltName: Full=Adenine nucleotide translocator 1; Short=ANT 1; AltName: Full=Solute carrier family 25 member 4	50.821	49.813	33	3.719	0.01	ANT1
1172027	RecName: Full=Nicotinamide phosphoribosyltransferase; Short=NAmPRTase; Short=Nampt; AltName: Full=Pre-B-cell colony-enhancing factor 1; Short=Pre-B cell-enhancing factor; AltName: Full=Visfatin	126.093	99.575	55.5	3.739	0.01	NAMPT
24212088	RecName: Full=Pre-mRNA-processing factor 6; AltName: Full=Androgen receptor N-terminal domain-transactivating protein 1; Short=ANT-1; AltName: Full=PRP6 homolog; AltName: Full=U5 snRNP-associated 102 kDa protein; Short=U5-102 kDa protein	36.969	35.157	106.9	3.745	0.01	PRPF6
313104286	RecName: Full=Sulfotransferase 1A1; Short=ST1A1; AltName: Full=Aryl sulfotransferase 1; AltName: Full=HAST1/HAST2; AltName: Full=Phenol sulfotransferase 1; AltName: Full=Phenol-sulfating phenol sulfotransferase 1; Short=P-PST 1; AltName: Full=ST1A3; AltName: Full=Thermostable phenol sulfotransferase; Short=Ts-PST	58.683	31.342	34.1	3.757	0.01	SULT1A1
52000887	RecName: Full=14-3-3 protein zeta/delta; AltName: Full=Protein kinase C inhibitor protein 1; Short=KCIP-1	49.287	42.787	27.7	3.764	0.01	YWHAZ
22002064	RecName: Full=40S ribosomal protein S5; Contains: RecName: Full=40S ribosomal protein S5, N-terminally processed	39.535	43.213	22.9	3.898	0.01	RPS5
317373343	RecName: Full=Serine/threonine-protein kinase Chk1; AltName: Full=CHK1 checkpoint homolog; AltName: Full=Cell cycle checkpoint kinase; AltName: Full=Checkpoint kinase-1	70.757	45.73	54.4	3.909	0.01	CHEK1
38258929	RecName: Full=DNA-dependent protein kinase catalytic subunit; Short=DNA-PK catalytic subunit; Short=DNA-PKcs; AltName: Full=DNPK1; AltName: Full=p460	478.165	377.954	468.8	4.018	0.01	PRKDC
52783792	RecName: Full=40S ribosomal protein S21	9.845	6.537	9.1	4.493	0.01	RPS21
223634731	RecName: Full=Succinate--CoA ligase [ADP/GDP-forming] subunit alpha, mitochondrial; AltName: Full=Succinyl-CoA synthetase subunit alpha; Short=SCS-alpha; Flags: Precursor	40.71	28.998	36.2	4.883	0.01	SUCLG1
20532400	RecName: Full=Eukaryotic initiation factor 4A-III; Short=eIF-4A-III; Short=eIF4A-III; AltName: Full=ATP-dependent RNA helicase DDX48; AltName: Full=ATP-dependent RNA helicase eIF4A-3; AltName: Full=DEAD box protein 48; AltName: Full=Eukaryotic initiation factor 4A-like NUK-34; AltName: Full=Eukaryotic translation initiation factor 4A isoform 3; AltName: Full=Nuclear matrix protein 265; Short=NMP …	46.716	61.796	46.8	4.918	0.01	EIF4A3
116241345	RecName: Full=Trifunctional enzyme subunit beta, mitochondrial; AltName: Full=TP-beta; Includes: RecName: Full=3-ketoacyl-CoA thiolase; AltName: Full=Acetyl-CoA acyltransferase; AltName: Full=Beta-ketothiolase; Flags: Precursor	21.712	35.476	51.3	5.178	0.01	HADHB
46397477	RecName: Full=Ribose-phosphate pyrophosphokinase 1; AltName: Full=PPRibP; AltName: Full=Phosphoribosyl pyrophosphate synthase I; Short=PRS-I	37.546	25.589	34.8	5.487	0.01	PRPS1
20138731	RecName: Full=Methylcrotonoyl-CoA carboxylase beta chain, mitochondrial; Short=MCCase subunit beta; AltName: Full=3-methylcrotonyl-CoA carboxylase 2; AltName: Full=3-methylcrotonyl-CoA carboxylase non-biotin-containing subunit; AltName: Full=3-methylcrotonyl-CoA:carbon dioxide ligase subunit beta; Flags: Precursor	72.007	103.033	61.3	5.531	0.01	MCCC2
6919862	RecName: Full=ATP-dependent RNA helicase DDX1; AltName: Full=DEAD box protein 1; AltName: Full=DEAD box protein retinoblastoma; Short=DBP-RB	58.247	34.738	82.4	6.05	0.01	DDX1
13431764	RecName: Full=Apoptosis-inducing factor 1, mitochondrial; AltName: Full=Programmed cell death protein 8; Flags: Precursor	28.764	29.026	66.9	7.241	0.01	AIFM1
74753486	RecName: Full=tRNA-splicing ligase RtcB homolog	83.072	44.024	55.2	7.284	0.01	RTCB
334302921	RecName: Full=Cyclin-dependent kinase 1; Short=CDK1; AltName: Full=Cell division control protein 2 homolog; AltName: Full=Cell division protein kinase 1; AltName: Full=p34 protein kinase	31.209	61.744	34.1	7.395	0.01	CDK1
50401668	RecName: Full=tRNA-splicing endonuclease subunit Sen34; AltName: Full=Leukocyte receptor cluster member 5; AltName: Full=tRNA-intron endonuclease Sen34; Short=HsSen34	100.57	79.213	33.6	7.917	0.01	TSEN34
1352049	RecName: Full=ATP synthase subunit O, mitochondrial; AltName: Full=Oligomycin sensitivity conferral protein; Short=OSCP; Flags: Precursor	43.942	29.097	23.3	7.981	0.01	ATP5PO
6226865	RecName: Full=Serine hydroxymethyltransferase, mitochondrial; Short=SHMT; AltName: Full=Glycine hydroxymethyltransferase; AltName: Full=Serine methylase; Flags: Precursor	68.217	104.618	56	8.028	0.01	SHMT2
50400451	RecName: Full=L-xylulose reductase; Short=XR; AltName: Full=Carbonyl reductase II; AltName: Full=Dicarbonyl/L-xylulose reductase; AltName: Full=Kidney dicarbonyl reductase; Short=kiDCR; AltName: Full=Short chain dehydrogenase/reductase family 20C member 1; AltName: Full=Sperm surface protein P34H	36.379	28.587	25.9	8.188	0.01	DCXR
17380144	RecName: Full=Protein NipSnap homolog 1; Short=NipSnap1	37.337	22.8	33.3	8.49	0.01	NIPSNAP1
119370373	RecName: Full=DNA replication ATP-dependent helicase/nuclease DNA2; Short=hDNA2; AltName: Full=DNA replication ATP-dependent helicase-like homolog; Includes: RecName: Full=DNA replication nuclease DNA2; Includes: RecName: Full=DNA replication ATP-dependent helicase DNA2	174.834	160.46	120.3	8.499	0.01	DNA2
2498075	RecName: Full=Nucleoside diphosphate kinase, mitochondrial; Short=NDK; Short=NDP kinase, mitochondrial; AltName: Full=Nucleoside diphosphate kinase D; Short=NDPKD; AltName: Full=nm23-H4; Flags: Precursor	46.724	45.594	20.6	8.66	0.01	NME4
120649	RecName: Full=Glyceraldehyde-3-phosphate dehydrogenase; Short=GAPDH; AltName: Full=Peptidyl-cysteine S-nitrosylase GAPDH	146.227	118.675	36	8.739	0.01	GAPDH
125969	RecName: Full=40S ribosomal protein SA; AltName: Full=37 kDa laminin receptor precursor; Short=37LRP; AltName: Full=37/67 kDa laminin receptor; Short=LRP/LR; AltName: Full=67 kDa laminin receptor; Short=67LR; AltName: Full=Colon carcinoma laminin-binding protein; AltName: Full=Laminin receptor 1; Short=LamR; AltName: Full=Laminin-binding protein precursor p40; Short=LBP/p40; AltName: Full=Multidr…	77.108	48.835	32.8	8.848	0.01	RPSA
74730785	RecName: Full=N-acetyltransferase 14; AltName: Full=K562 cell-derived leucine-zipper-like protein 1	14.588	12.799	21.6	9.307	0.01	NAT14
114152850	RecName: Full=Protein Njmu-R1	111.643	104.089	44.6	9.311	0.01	C17orf75
1703068	RecName: Full=Very long-chain specific acyl-CoA dehydrogenase, mitochondrial; Short=VLCAD; Flags: Precursor	66.877	75.516	70.3	9.659	0.01	ACADVL
417324	RecName: Full=Transcription factor A, mitochondrial; Short=mtTFA; AltName: Full=Mitochondrial transcription factor 1; Short=MtTF1; AltName: Full=Transcription factor 6; Short=TCF-6; AltName: Full=Transcription factor 6-like 2; Flags: Precursor	45.439	43.919	29.1	9.733	0.01	TFAM
68067880	RecName: Full=Probable E3 ubiquitin-protein ligase DTX2; AltName: Full=Protein deltex-2; Short=Deltex2; Short=hDTX2; AltName: Full=RING finger protein 58	46.536	69.982	67.2	9.777	0.01	DTX2
51316548	RecName: Full=DNA repair and recombination protein RAD54B; AltName: Full=RAD54 homolog B	73.115	98.918	102.9	10.004	0.01	RAD54B
1706870	RecName: Full=Flavin reductase (NADPH); Short=FR; AltName: Full=Biliverdin reductase B; Short=BVR-B; AltName: Full=Biliverdin-IX beta-reductase; AltName: Full=Green heme-binding protein; Short=GHBP; AltName: Full=NADPH-dependent diaphorase; AltName: Full=NADPH-flavin reductase; Short=FLR	162.396	63	22.1	10.187	0.01	BLVRB
1706921	RecName: Full=5-formyltetrahydrofolate cyclo-ligase; AltName: Full=5,10-methenyl-tetrahydrofolate synthetase; Short=MTHFS; Short=Methenyl-THF synthetase	81.115	52.369	23.2	10.486	0.01	MTHFS
121944494	RecName: Full=GRAM domain-containing protein 1A	124.779	91.452	80.6	10.676	0.01	GRAMD1A
25009267	RecName: Full=Caseinolytic peptidase B protein homolog; AltName: Full=Suppressor of potassium transport defect 3; Flags: Precursor	110.554	119.254	78.7	10.828	0.01	CLPB
118519	RecName: Full=Carbonyl reductase [NADPH] 1; AltName: Full=15-hydroxyprostaglandin dehydrogenase [NADP(+)]; AltName: Full=NADPH-dependent carbonyl reductase 1; AltName: Full=Prostaglandin 9-ketoreductase; AltName: Full=Prostaglandin-E(2) 9-reductase; AltName: Full=Short chain dehydrogenase/reductase family 21C member 1	127.565	79.011	30.4	11.353	0.01	CBR1
74745508	RecName: Full=Acyl-CoA-binding domain-containing protein 5	63.975	67.314	60.1	12.062	0.01	ACBD5
308153604	RecName: Full=Dehydrogenase/reductase SDR family member 4; AltName: Full=NADPH-dependent carbonyl reductase/NADP-retinol dehydrogenase; Short=CR; Short=PHCR; AltName: Full=NADPH-dependent retinol dehydrogenase/reductase; Short=NRDR; Short=humNRDR; AltName: Full=Peroxisomal short-chain alcohol dehydrogenase; Short=PSCD; AltName: Full=SCAD-SRL; AltName: Full=Short chain dehydrogenase/reductase fami…	48.874	41.958	29.5	12.414	0.01	DHRS4
30913216	RecName: Full=Molybdenum cofactor biosynthesis protein 1; AltName: Full=Cell migration-inducing gene 11 protein; AltName: Full=Molybdenum cofactor synthesis-step 1 protein A-B; Includes: RecName: Full=Cyclic pyranopterin monophosphate synthase; AltName: Full=Molybdenum cofactor biosynthesis protein A; Includes: RecName: Full=Cyclic pyranopterin monophosphate synthase accessory protein; AltName: F…	63.605	68.791	70.1	12.506	0.01	MOCS1
74750945	RecName: Full=Glycerol-3-phosphate dehydrogenase 1-like protein; Short=GPD1-L	72.915	21.829	38.4	12.667	0.01	GPD1L
130348	RecName: Full=Phosphoglycerate mutase 1; AltName: Full=BPG-dependent PGAM 1; AltName: Full=Phosphoglycerate mutase isozyme B; Short=PGAM-B	172.97	83.11	28.8	12.905	0.01	PGAM1
118541	RecName: Full=Glutamate dehydrogenase 1, mitochondrial; Short=GDH 1; Flags: Precursor	270.97	185.114	61.4	13.001	0.01	GLUD1
122065202	RecName: Full=Guanosine-3',5'-bis(diphosphate) 3'-pyrophosphohydrolase MESH1; AltName: Full=HD domain-containing protein 3; AltName: Full=Metazoan SpoT homolog 1; Short=MESH1; AltName: Full=Penta-phosphate guanosine-3'-pyrophosphohydrolase; Short=(ppGpp)ase	55.502	38.772	20.3	13.045	0.01	HDDC3
68052326	RecName: Full=Heparan sulfate 2-O-sulfotransferase 1; Short=2-O-sulfotransferase; Short=2OST	47.958	46.284	41.9	13.052	0.01	HS2ST1
20178288	RecName: Full=Adenylate kinase isoenzyme 1; Short=AK 1; AltName: Full=ATP-AMP transphosphorylase 1; AltName: Full=ATP:AMP phosphotransferase; AltName: Full=Adenylate monophosphate kinase; AltName: Full=Myokinase	94.745	65.418	21.6	13.477	0.01	AK1
6685695	RecName: Full=NF-kappa-B essential modulator; Short=NEMO; AltName: Full=FIP-3; AltName: Full=IkB kinase-associated protein 1; Short=IKKAP1; AltName: Full=Inhibitor of nuclear factor kappa-B kinase subunit gamma; Short=I-kappa-B kinase subunit gamma; Short=IKK-gamma; Short=IKKG; Short=IkB kinase subunit gamma; AltName: Full=NF-kappa-B essential modifier	33.083	37.106	48.2	13.499	0.01	IKBKG
124007138	RecName: Full=Ethylmalonyl-CoA decarboxylase; AltName: Full=Enoyl-CoA hydratase domain-containing protein 1; AltName: Full=Methylmalonyl-CoA decarboxylase; Short=MMCD	116.377	95.947	33.7	14.017	0.01	ECHDC1
21903370	RecName: Full=Acyl carrier protein, mitochondrial; Short=ACP; AltName: Full=CI-SDAP; AltName: Full=NADH-ubiquinone oxidoreductase 9.6 kDa subunit; Flags: Precursor	9.505	9.265	17.4	14.095	0.01	NDUFAB1
74733607	RecName: Full=Receptor expression-enhancing protein 4	50.221	42.838	29.4	14.872	0.01	REEP4
20141568	RecName: Full=Isocitrate dehydrogenase [NADP], mitochondrial; Short=IDH; AltName: Full=ICD-M; AltName: Full=IDP; AltName: Full=NADP(+)-specific ICDH; AltName: Full=Oxalosuccinate decarboxylase; Flags: Precursor	154.65	99.725	50.9	15.574	0.01	IDH2
118276	RecName: Full=Acyl-CoA-binding protein; Short=ACBP; AltName: Full=Diazepam-binding inhibitor; Short=DBI; AltName: Full=Endozepine; Short=EP	36.342	35.475	10	16.353	0.01	DBI
257051079	RecName: Full=Enoyl-CoA delta isomerase 2, mitochondrial; AltName: Full=DRS-1; AltName: Full=Delta(3),delta(2)-enoyl-CoA isomerase; Short=D3,D2-enoyl-CoA isomerase; AltName: Full=Diazepam-binding inhibitor-related protein 1; Short=DBI-related protein 1; AltName: Full=Dodecenoyl-CoA isomerase; AltName: Full=Hepatocellular carcinoma-associated antigen 88; AltName: Full=Peroxisomal 3,2-trans-enoyl-C…	471.654	280.993	43.6	16.52	0.01	ECI1
3123049	RecName: Full=Mortality factor 4-like protein 2; AltName: Full=MORF-related gene X protein; AltName: Full=Protein MSL3-2; AltName: Full=Transcription factor-like protein MRGX	82.442	104.337	32.3	17.242	0.01	MORF4L2
221222465	RecName: Full=Mitochondrial ribonuclease P protein 1; Short=Mitochondrial RNase P protein 1; AltName: Full=HBV pre-S2 trans-regulated protein 2; AltName: Full=RNA (guanine-9-)-methyltransferase domain-containing protein 1; AltName: Full=Renal carcinoma antigen NY-REN-49; AltName: Full=tRNA methyltransferase 10 homolog C; Flags: Precursor	265.203	144.641	47.3	18.204	0.01	TRMT10C
1706396	RecName: Full=Peroxisomal multifunctional enzyme type 2; Short=MFE-2; AltName: Full=17-beta-hydroxysteroid dehydrogenase 4; Short=17-beta-HSD 4; AltName: Full=D-bifunctional protein; Short=DBP; AltName: Full=Multifunctional protein 2; Short=MPF-2; AltName: Full=Short chain dehydrogenase/reductase family 8C member 1; Contains: RecName: Full=(3R)-hydroxyacyl-CoA dehydrogenase; Contains: RecName: Fu…	897.17	545.971	79.6	18.247	0.01	HSD17B4
62512153	RecName: Full=Cysteine desulfurase, mitochondrial; Flags: Precursor	115.952	117.271	50.2	18.999	0.01	NFS1
215274226	RecName: Full=Dynamin-like 120 kDa protein, mitochondrial; AltName: Full=Optic atrophy protein 1; Contains: RecName: Full=Dynamin-like 120 kDa protein, form S1; Flags: Precursor	404.083	236.709	111.6	19.213	0.01	OPA1
62512161	RecName: Full=Chromosome-associated kinesin KIF4A; AltName: Full=Chromokinesin-A	804.492	496.855	139.8	19.412	0.01	KIF4A
47116568	RecName: Full=Glucosamine 6-phosphate N-acetyltransferase; AltName: Full=Phosphoglucosamine acetylase; AltName: Full=Phosphoglucosamine transacetylase	110.152	76.287	20.7	20.01	0.01	GNPNAT1
728880	RecName: Full=N-alpha-acetyltransferase 10; AltName: Full=N-terminal acetyltransferase complex ARD1 subunit homolog A; AltName: Full=NatA catalytic subunit Naa10	83.937	75.397	26.4	20.618	0.01	NAA10
205831273	RecName: Full=von Willebrand factor A domain-containing protein 8; Flags: Precursor	235.86	236.842	214.7	22.472	0.01	VWA8
62906863	RecName: Full=Enoyl-CoA hydratase, mitochondrial; AltName: Full=Enoyl-CoA hydratase 1; AltName: Full=Short-chain enoyl-CoA hydratase; Short=SCEH; Flags: Precursor	78.495	44.608	31.4	22.814	0.01	ECHS1
127981	RecName: Full=Nucleoside diphosphate kinase A; Short=NDK A; Short=NDP kinase A; AltName: Full=Granzyme A-activated DNase; Short=GAAD; AltName: Full=Metastasis inhibition factor nm23; AltName: Full=NM23-H1; AltName: Full=Tumor metastatic process-associated protein	153.196	87.08	17.1	24.427	0.01	NME1
68565946	RecName: Full=Diphosphoinositol polyphosphate phosphohydrolase 2; Short=DIPP-2; AltName: Full=Diadenosine 5',5'''-P1,P6-hexaphosphate hydrolase 2; AltName: Full=Nucleoside diphosphate-linked moiety X motif 4; Short=Nudix motif 4	8.304	19.634	20.3	26.245	0.01	NUDT4
127983	RecName: Full=Nucleoside diphosphate kinase B; Short=NDK B; Short=NDP kinase B; AltName: Full=C-myc purine-binding transcription factor PUF; AltName: Full=Histidine protein kinase NDKB; AltName: Full=nm23-H2	175.376	97.667	17.3	29.527	0.01	NME2
41017788	RecName: Full=Zinc phosphodiesterase ELAC protein 2; AltName: Full=ElaC homolog protein 2; AltName: Full=Heredity prostate cancer protein 2; AltName: Full=Ribonuclease Z 2; Short=RNase Z 2; AltName: Full=tRNA 3 endonuclease 2; AltName: Full=tRNase Z 2; Flags: Precursor	110.173	31.149	92.2	100	0.01	ELAC2
146286073	RecName: Full=Citrate lyase subunit beta-like protein, mitochondrial; Short=Citrate lyase beta-like; AltName: Full=Beta-methylmalate synthase; AltName: Full=Malate synthase; Flags: Precursor	102.283	70.069	37.3	100	0.01	CLYBL
14285497	RecName: Full=Inhibitor of nuclear factor kappa-B kinase subunit beta; Short=I-kappa-B-kinase beta; Short=IKK-B; Short=IKK-beta; Short=IkBKB; AltName: Full=I-kappa-B kinase 2; Short=IKK2; AltName: Full=Nuclear factor NF-kappa-B inhibitor kinase beta; Short=NFKBIKB	102.252	114.132	86.5	100	0.01	IKBKB
74749521	RecName: Full=Hydroxysteroid dehydrogenase-like protein 2; AltName: Full=Short chain dehydrogenase/reductase family 13C member 1	101.056	51.402	45.4	100	0.01	HSDL2
269849708	RecName: Full=Carbonyl reductase family member 4; AltName: Full=3-oxoacyl-[acyl-carrier-protein] reductase; AltName: Full=Quinone reductase CBR4; AltName: Full=Short chain dehydrogenase/reductase family 45C member 1	79.876	46.657	25.3	100	0.01	CBR4
317373368	RecName: Full=Inhibitor of nuclear factor kappa-B kinase subunit alpha; Short=I-kappa-B kinase alpha; Short=IKK-A; Short=IKK-alpha; Short=IkBKA; Short=IkappaB kinase; AltName: Full=Conserved helix-loop-helix ubiquitous kinase; AltName: Full=I-kappa-B kinase 1; Short=IKK1; AltName: Full=Nuclear factor NF-kappa-B inhibitor kinase alpha; Short=NFKBIKA; AltName: Full=Transcription factor 16; Short=TC…	79.212	41.259	84.6	100	0.01	CHUK
32469596	RecName: Full=Acyl-CoA dehydrogenase family member 9, mitochondrial; Short=ACAD-9; Flags: Precursor	76.757	81.092	68.7	100	0.01	ACAD9
24418852	RecName: Full=Hydroxymethylglutaryl-CoA lyase, mitochondrial; Short=HL; Short=HMG-CoA lyase; AltName: Full=3-hydroxy-3-methylglutarate-CoA lyase; Flags: Precursor	76.218	46.818	34.3	100	0.01	HMGCL
1346355	RecName: Full=ATP-dependent 6-phosphofructokinase, platelet type; Short=ATP-PFK; Short=PFK-P; AltName: Full=6-phosphofructokinase type C; AltName: Full=Phosphofructo-1-kinase isozyme C; Short=PFK-C; AltName: Full=Phosphohexokinase	72.56	128.167	85.5	100	0.01	PFKP
156632706	RecName: Full=Leucine-rich PPR motif-containing protein, mitochondrial; AltName: Full=130 kDa leucine-rich protein; Short=LRP 130; AltName: Full=GP130; Flags: Precursor	64.815	87.631	157.8	100	0.01	LRPPRC
281185505	RecName: Full=Diacylglycerol kinase alpha; Short=DAG kinase alpha; AltName: Full=80 kDa diacylglycerol kinase; AltName: Full=Diglyceride kinase alpha; Short=DGK-alpha	62.366	34.422	82.6	100	0.01	DGKA
126302511	RecName: Full=Peroxisomal acyl-coenzyme A oxidase 1; Short=AOX; AltName: Full=Palmitoyl-CoA oxidase; AltName: Full=Straight-chain acyl-CoA oxidase; Short=SCOX	55.361	46.448	74.4	100	0.01	ACOX1
1352726	RecName: Full=Phosphatidylethanolamine-binding protein 1; Short=PEBP-1; AltName: Full=HCNPpp; AltName: Full=Neuropolypeptide h3; AltName: Full=Prostatic-binding protein; AltName: Full=Raf kinase inhibitor protein; Short=RKIP; Contains: RecName: Full=Hippocampal cholinergic neurostimulating peptide; Short=HCNP	54.751	40.435	21	100	0.01	PEBP1
125985	RecName: Full=Lupus La protein; AltName: Full=La autoantigen; AltName: Full=La ribonucleoprotein; AltName: Full=Sjoegren syndrome type B antigen; Short=SS-B	54.506	16.802	46.8	100	0.01	SSB
74730820	RecName: Full=MIT domain-containing protein 1	50.845	48.437	29.3	100	0.01	MITD1
67462038	RecName: Full=UHRF1-binding protein 1; AltName: Full=ICBP90-binding protein 1; AltName: Full=Ubiquitin-like containing PHD and RING finger domains 1-binding protein 1	50.399	45.627	159.4	100	0.01	UHRF1BP1
114374	RecName: Full=Sodium/potassium-transporting ATPase subunit alpha-1; Short=Na(+)/K(+) ATPase alpha-1 subunit; AltName: Full=Sodium pump subunit alpha-1; Flags: Precursor	50.302	33.61	112.8	100	0.01	ATP1A1
118572682	RecName: Full=Pantothenate kinase 2, mitochondrial; Short=hPanK2; AltName: Full=Pantothenic acid kinase 2; Flags: Precursor	49.814	38.325	62.6	100	0.01	PANK2
81170356	RecName: Full=L-aminoadipate-semialdehyde dehydrogenase-phosphopantetheinyl transferase; AltName: Full=4'-phosphopantetheinyl transferase; AltName: Full=Alpha-aminoadipic semialdehyde dehydrogenase-phosphopantetheinyl transferase; Short=AASD-PPT; AltName: Full=LYS5 ortholog	48.557	16.212	35.8	100	0.01	AASDHPPT
121948171	RecName: Full=N-alpha-acetyltransferase 30; AltName: Full=N-acetyltransferase 12; AltName: Full=N-acetyltransferase MAK3 homolog; AltName: Full=NatC catalytic subunit	48.441	57.813	39.3	100	0.01	NAA30
145559482	RecName: Full=Hyaluronan mediated motility receptor; AltName: Full=Intracellular hyaluronic acid-binding protein; AltName: Full=Receptor for hyaluronan-mediated motility; AltName: CD_antigen=CD168	46.563	39.37	84	100	0.01	HMMR
84029527	RecName: Full=Peroxisomal 2,4-dienoyl-CoA reductase; Short=pDCR; AltName: Full=2,4-dienoyl-CoA reductase 2; AltName: Full=Short chain dehydrogenase/reductase family 17C member 1	46.302	33.327	30.8	100	0.01	DECR2
48428689	RecName: Full=Leucine--tRNA ligase, cytoplasmic; AltName: Full=Leucyl-tRNA synthetase; Short=LeuRS	44.54	40.065	134.4	100	0.01	LARS
73621232	RecName: Full=Serine/threonine-protein kinase 26; AltName: Full=MST3 and SOK1-related kinase; AltName: Full=Mammalian STE20-like protein kinase 4; Short=MST-4; Short=STE20-like kinase MST4; AltName: Full=Serine/threonine-protein kinase MASK	44.049	39.586	46.5	100	0.01	STK26
6686318	RecName: Full=Adenylosuccinate lyase; Short=ADSL; Short=ASL; AltName: Full=Adenylosuccinase; Short=ASase	43.203	43.258	54.9	100	0.01	ADSL
296439506	RecName: Full=eIF-2-alpha kinase activator GCN1; AltName: Full=GCN1 eIF-2-alpha kinase activator homolog; AltName: Full=GCN1-like protein 1; AltName: Full=General control of amino-acid synthesis 1-like protein 1; AltName: Full=Translational activator GCN1; Short=HsGCN1	42.592	39.275	292.6	100	0.01	GCN1
67476665	RecName: Full=Bifunctional epoxide hydrolase 2; Includes: RecName: Full=Cytosolic epoxide hydrolase 2; Short=CEH; AltName: Full=Epoxide hydratase; AltName: Full=Soluble epoxide hydrolase; Short=SEH; Includes: RecName: Full=Lipid-phosphate phosphatase	42.133	77.989	62.6	100	0.01	EPHX2
73619933	RecName: Full=Cell division cycle 5-like protein; Short=Cdc5-like protein; AltName: Full=Pombe cdc5-related protein	41.91	52.969	92.2	100	0.01	CDC5L
27805668	RecName: Full=Pantothenate kinase 3; Short=hPanK3; AltName: Full=Pantothenic acid kinase 3	41.723	18.868	41.1	100	0.01	PANK3
57012969	RecName: Full=N-alpha-acetyltransferase 15, NatA auxiliary subunit; AltName: Full=Gastric cancer antigen Ga19; AltName: Full=N-terminal acetyltransferase; AltName: Full=NMDA receptor-regulated protein 1; AltName: Full=Protein tubedown-1; AltName: Full=Tbdn100	38.671	38.097	101.2	100	0.01	NAA15
114074	RecName: Full=Adenine phosphoribosyltransferase; Short=APRT	38.652	36.556	19.6	100	0.01	APRT
317373575	RecName: Full=Methylmalonyl-CoA mutase, mitochondrial; Short=MCM; AltName: Full=Methylmalonyl-CoA isomerase; Flags: Precursor	37.836	32.913	83.1	100	0.01	MMUT
8134740	RecName: Full=Mitochondrial tRNA-specific 2-thiouridylase 1; AltName: Full=MTO2 homolog	37.275	33.738	47.7	100	0.01	TRMU
24212017	RecName: Full=Midasin; AltName: Full=MIDAS-containing protein	37.029	65.549	632.4	100	0.01	MDN1
116241297	RecName: Full=Carbohydrate sulfotransferase 3; AltName: Full=Chondroitin 6-O-sulfotransferase 1; Short=C6ST-1; AltName: Full=Chondroitin 6-sulfotransferase; AltName: Full=Galactose/N-acetylglucosamine/N-acetylglucosamine 6-O-sulfotransferase 0; Short=GST-0	36.798	30.749	54.7	100	0.01	CHST3
74730902	RecName: Full=Fatty acyl-CoA reductase 1; AltName: Full=Male sterility domain-containing protein 2	35.272	37.388	59.3	100	0.01	FAR1
125315	RecName: Full=Creatine kinase U-type, mitochondrial; AltName: Full=Acidic-type mitochondrial creatine kinase; Short=Mia-CK; AltName: Full=Ubiquitous mitochondrial creatine kinase; Short=U-MtCK; Flags: Precursor	35.057	34.61	47	100	0.01	CKMT1A
119371160	RecName: Full=Isochorismatase domain-containing protein 1	34.102	33.573	32.2	100	0.01	ISOC1
13626607	RecName: Full=Serine/threonine-protein kinase 24; AltName: Full=Mammalian STE20-like protein kinase 3; Short=MST-3; AltName: Full=STE20-like kinase MST3; Contains: RecName: Full=Serine/threonine-protein kinase 24 36 kDa subunit; AltName: Full=Mammalian STE20-like protein kinase 3 N-terminal; Short=MST3/N; Contains: RecName: Full=Serine/threonine-protein kinase 24 12 kDa subunit; AltName: Full=Mam…	32.114	13.971	49.3	100	0.01	STK24
292495090	RecName: Full=Ras GTPase-activating-like protein IQGAP2	32.07	33.234	180.5	100	0.01	IQGAP2
269849686	RecName: Full=Fatty acid synthase; Includes: RecName: Full=[Acyl-carrier-protein] S-acetyltransferase; Includes: RecName: Full=[Acyl-carrier-protein] S-malonyltransferase; Includes: RecName: Full=3-oxoacyl-[acyl-carrier-protein] synthase; Includes: RecName: Full=3-oxoacyl-[acyl-carrier-protein] reductase; Includes: RecName: Full=3-hydroxyacyl-[acyl-carrier-protein] dehydratase; Includes: RecName:…	31.924	33.583	273.3	100	0.01	FASN
118992	RecName: Full=Dihydrofolate reductase	31.15	80.755	21.4	100	0.01	DHFR
74727729	RecName: Full=Cytochrome c oxidase assembly factor 5	29.884	32.535	8.4	100	0.01	COA5
74762703	RecName: Full=Acyl-CoA-binding domain-containing protein 6	29.674	37.023	31.1	100	0.01	ACBD6
115502355	RecName: Full=N-acetylserotonin O-methyltransferase-like protein; Short=ASMTL	29.56	22.896	68.8	100	0.01	ASMTL
54036528	RecName: Full=Cancer-related nucleoside-triphosphatase; Short=NTPase; AltName: Full=Nucleoside triphosphate phosphohydrolase	29.539	16.061	20.7	100	0.01	NTPCR
20981679	RecName: Full=6-phosphogluconate dehydrogenase, decarboxylating	29.535	44.192	53.1	100	0.01	PGD
74719969	RecName: Full=Homologous-pairing protein 2 homolog; AltName: Full=Nuclear receptor coactivator GT198; AltName: Full=PSMC3-interacting protein; AltName: Full=Proteasome 26S ATPase subunit 3-interacting protein; AltName: Full=Tat-binding protein 1-interacting protein; Short=TBP-1-interacting protein	29.332	6.577	24.9	100	0.01	PSMC3IP
215273870	RecName: Full=Protein regulator of cytokinesis 1	28.519	15.456	71.6	100	0.01	PRC1
12643529	RecName: Full=Serine/threonine-protein kinase 25; AltName: Full=Ste20-like kinase; AltName: Full=Sterile 20/oxidant stress-response kinase 1; Short=SOK-1; Short=Ste20/oxidant stress response kinase 1	27.058	18.836	48.1	100	0.01	STK25
209572743	RecName: Full=Histone acetyltransferase KAT2A; AltName: Full=General control of amino acid synthesis protein 5-like 2; AltName: Full=Histone acetyltransferase GCN5; Short=HsGCN5; AltName: Full=Lysine acetyltransferase 2A; AltName: Full=STAF97	26.822	42.579	93.9	100	0.01	KAT2A
38257903	RecName: Full=Pleiotropic regulator 1	26.514	22.108	57.2	100	0.01	PLRG1
172045564	RecName: Full=ERI1 exoribonuclease 3; AltName: Full=Prion interactor 1; AltName: Full=Prion protein-interacting protein	25.897	19.274	37.2	100	0.01	ERI1
172046137	RecName: Full=2',5'-phosphodiesterase 12; Short=2'-PDE; Short=2-PDE; AltName: Full=Mitochondrial deadenylase; Flags: Precursor	25.866	19.508	67.3	100	0.01	PDE12
37999486	RecName: Full=Sphingosine-1-phosphate lyase 1; Short=S1PL; Short=SP-lyase 1; Short=SPL 1; Short=hSPL; AltName: Full=Sphingosine-1-phosphate aldolase	25.432	27.946	63.5	100	0.01	SGPL1
73917719	RecName: Full=Ubiquinol-cytochrome-c reductase complex assembly factor 2; AltName: Full=Breast cancer-associated protein SGA-81M; AltName: Full=Mitochondrial nucleoid factor 1; AltName: Full=Mitochondrial protein M19; Flags: Precursor	25.083	27.376	14.9	100	0.01	UQCC2
1345590	RecName: Full=14-3-3 protein beta/alpha; AltName: Full=Protein 1054; AltName: Full=Protein kinase C inhibitor protein 1; Short=KCIP-1; Contains: RecName: Full=14-3-3 protein beta/alpha, N-terminally processed	24.622	21.689	28.1	100	0.01	YWHAB
135751	RecName: Full=3-ketoacyl-CoA thiolase, peroxisomal; AltName: Full=Acetyl-CoA acyltransferase; AltName: Full=Beta-ketothiolase; AltName: Full=Peroxisomal 3-oxoacyl-CoA thiolase; Flags: Precursor	23.791	31.618	44.3	100	0.01	ACAA1
12643333	RecName: Full=6-phosphofructo-2-kinase/fructose-2,6-bisphosphatase 2; Short=6PF-2-K/Fru-2,6-P2ase 2; Short=PFK/FBPase 2; AltName: Full=6PF-2-K/Fru-2,6-P2ase heart-type isozyme; Includes: RecName: Full=6-phosphofructo-2-kinase; Includes: RecName: Full=Fructose-2,6-bisphosphatase	23.454	4.895	58.4	100	0.01	PFKFB2
74733232	RecName: Full=Programmed cell death protein 10; AltName: Full=Cerebral cavernous malformations 3 protein; AltName: Full=TF-1 cell apoptosis-related protein 15	23.438	18.116	24.7	100	0.01	PDCD10
12643402	RecName: Full=Estradiol 17-beta-dehydrogenase 8; AltName: Full=17-beta-hydroxysteroid dehydrogenase 8; Short=17-beta-HSD 8; AltName: Full=3-oxoacyl-[acyl-carrier-protein] reductase; AltName: Full=Protein Ke6; Short=Ke-6; AltName: Full=Really interesting new gene 2 protein; AltName: Full=Short chain dehydrogenase/reductase family 30C member 1; AltName: Full=Testosterone 17-beta-dehydrogenase 8	23.163	18.118	27	100	0.01	HSD17B8
148887180	RecName: Full=tRNA (cytosine(34)-C(5))-methyltransferase; AltName: Full=Myc-induced SUN domain-containing protein; Short=Misu; AltName: Full=NOL1/NOP2/Sun domain family member 2; AltName: Full=Substrate of AIM1/Aurora kinase B; AltName: Full=tRNA (cytosine-5-)-methyltransferase; AltName: Full=tRNA methyltransferase 4 homolog; Short=hTrm4	23.104	56.46	86.4	100	0.01	NSUN2
294862511	RecName: Full=Golgin subfamily A member 2; AltName: Full=130 kDa cis-Golgi matrix protein; Short=GM130; AltName: Full=GM130 autoantigen; AltName: Full=Golgin-95	22.948	28.371	113	100	0.01	GOLGA2
20141580	RecName: Full=Mitochondrial 2-oxoglutarate/malate carrier protein; Short=OGCP; AltName: Full=Solute carrier family 25 member 11	22.392	9.489	34	100	0.01	SLC25A11
20532409	RecName: Full=26S protease regulatory subunit 6B; AltName: Full=26S proteasome AAA-ATPase subunit RPT3; AltName: Full=MB67-interacting protein; AltName: Full=MIP224; AltName: Full=Proteasome 26S subunit ATPase 4; AltName: Full=Tat-binding protein 7; Short=TBP-7	22.298	18.428	47.3	100	0.01	PSMC4
74751878	RecName: Full=Protein LTV1 homolog	21.796	22.986	54.8	100	0.01	LTV1
51316479	RecName: Full=tRNA (uracil-5-)-methyltransferase homolog A; AltName: Full=HpaII tiny fragments locus 9c protein	21.758	20.967	68.7	100	0.01	TRMT2A
257051005	RecName: Full=Diacylglycerol kinase theta; Short=DAG kinase theta; AltName: Full=Diglyceride kinase theta; Short=DGK-theta	21.756	20.88	101.1	100	0.01	DGKQ
5921731	RecName: Full=G2/mitotic-specific cyclin-B2	21.512	37.198	45.3	100	0.01	CCNB2
74735811	RecName: Full=Protein FAM98B	21.466	17.443	37.2	100	0.01	FAM98B
20978543	RecName: Full=26S proteasome non-ATPase regulatory subunit 11; AltName: Full=26S proteasome regulatory subunit RPN6; AltName: Full=26S proteasome regulatory subunit S9; AltName: Full=26S proteasome regulatory subunit p44.5	21.291	13.98	47.4	100	0.01	PSMD11
12643306	RecName: Full=ATP-binding cassette sub-family F member 2; AltName: Full=Iron-inhibited ABC transporter 2	21.144	15.629	71.2	100	0.01	ABCF2
12231020	RecName: Full=Glycylpeptide N-tetradecanoyltransferase 1; AltName: Full=Myristoyl-CoA:protein N-myristoyltransferase 1; Short=NMT 1; Short=Type I N-myristoyltransferase; AltName: Full=Peptide N-myristoyltransferase 1	21.092	33.204	56.8	100	0.01	NMT1
130358	RecName: Full=ATP-binding cassette sub-family D member 3; AltName: Full=70 kDa peroxisomal membrane protein; Short=PMP70	21.065	15.981	75.4	100	0.01	ABCD3
67460541	RecName: Full=Cullin-associated NEDD8-dissociated protein 1; AltName: Full=Cullin-associated and neddylation-dissociated protein 1; AltName: Full=TBP-interacting protein of 120 kDa A; Short=TBP-interacting protein 120A; AltName: Full=p120 CAND1	20.622	46.517	136.3	100	0.01	CAND1
156630863	RecName: Full=NAD kinase 2, mitochondrial; AltName: Full=Mitochondrial NAD kinase; AltName: Full=NAD kinase domain-containing protein 1, mitochondrial; Flags: Precursor	20.574	30.554	49.4	100	0.01	NADK2
257051015	RecName: Full=Hydroxyacylglutathione hydrolase, mitochondrial; AltName: Full=Glyoxalase II; Short=Glx II; Flags: Precursor	20.428	19.462	33.8	100	0.01	HAGH
50402236	RecName: Full=Serine/threonine-protein phosphatase 2A catalytic subunit beta isoform; Short=PP2A-beta	20.117	20.991	35.6	100	0.01	PPP2CB
20137671	RecName: Full=Mitochondrial dicarboxylate carrier; AltName: Full=Solute carrier family 25 member 10	20.011	18.062	31.3	100	0.01	SLC25A10
30580379	RecName: Full=Vacuolar protein sorting-associated protein VTA1 homolog; AltName: Full=Dopamine-responsive gene 1 protein; Short=DRG-1; AltName: Full=LYST-interacting protein 5; Short=LIP5; AltName: Full=SKD1-binding protein 1; Short=SBP1	19.7	20.234	33.9	100	0.01	VTA1
166223244	RecName: Full=Endoribonuclease LACTB2; AltName: Full=Beta-lactamase-like protein 2	19.607	24.604	32.8	100	0.01	LACTB2
2501029	RecName: Full=Probable leucine--tRNA ligase, mitochondrial; AltName: Full=Leucyl-tRNA synthetase; Short=LeuRS; Flags: Precursor	19.406	29.327	101.9	100	0.01	LARS2
215273886	RecName: Full=Structural maintenance of chromosomes protein 2; Short=SMC protein 2; Short=SMC-2; AltName: Full=Chromosome-associated protein E; Short=hCAP-E; AltName: Full=XCAP-E homolog	19.009	9.412	135.6	100	0.01	SMC2
160012249	RecName: Full=Probable methyltransferase-like protein 15; AltName: Full=Methyltransferase 5 domain-containing protein 1	18.818	22.259	46.1	100	0.01	METTL15
51704332	RecName: Full=26S proteasome non-ATPase regulatory subunit 1; AltName: Full=26S proteasome regulatory subunit RPN2; AltName: Full=26S proteasome regulatory subunit S1; AltName: Full=26S proteasome subunit p112	18.777	43.849	105.8	100	0.01	PSMD1
20141931	RecName: Full=Tricarboxylate transport protein, mitochondrial; AltName: Full=Citrate transport protein; Short=CTP; AltName: Full=Solute carrier family 25 member 1; AltName: Full=Tricarboxylate carrier protein; Flags: Precursor	18.697	16.272	34	100	0.01	SLC25A1
114312	RecName: Full=Sarcoplasmic/endoplasmic reticulum calcium ATPase 2; Short=SERCA2; Short=SR Ca(2+)-ATPase 2; AltName: Full=Calcium pump 2; AltName: Full=Calcium-transporting ATPase sarcoplasmic reticulum type, slow twitch skeletal muscle isoform; AltName: Full=Endoplasmic reticulum class 1/2 Ca(2+) ATPase	18.694	15.645	114.7	100	0.01	ATP2A2
12644292	RecName: Full=Glycogen synthase kinase-3 alpha; Short=GSK-3 alpha; AltName: Full=Serine/threonine-protein kinase GSK3A	18.603	24.495	50.9	100	0.01	GSK3A
13959566	RecName: Full=Mothers against decapentaplegic homolog 5; Short=MAD homolog 5; Short=Mothers against DPP homolog 5; AltName: Full=JV5-1; AltName: Full=SMAD family member 5; Short=SMAD 5; Short=Smad5; Short=hSmad5	18.383	9.131	52.2	100	0.01	SMAD5
1703037	RecName: Full=5'-AMP-activated protein kinase subunit gamma-1; Short=AMPK gamma1; Short=AMPK subunit gamma-1; Short=AMPKg	18.303	16.207	37.6	100	0.01	PRKAG1
17380133	RecName: Full=Protein NipSnap homolog 2; Short=NipSnap2; AltName: Full=Glioblastoma-amplified sequence	18.256	12.418	33.7	100	0.01	NIPSNAP2
74733462	RecName: Full=Meiotic nuclear division protein 1 homolog	18.137	10.256	23.7	100	0.01	MND1
317373537	RecName: Full=Protein-L-isoaspartate(D-aspartate) O-methyltransferase; Short=PIMT; AltName: Full=L-isoaspartyl protein carboxyl methyltransferase; AltName: Full=Protein L-isoaspartyl/D-aspartyl methyltransferase; AltName: Full=Protein-beta-aspartate methyltransferase	17.717	10.893	24.6	100	0.01	PCMT1
269849556	RecName: Full=Epimerase family protein SDR39U1; AltName: Full=Short-chain dehydrogenase/reductase family 39U member 1	17.151	12.002	34.7	100	0.01	SDR39U1
417215	RecName: Full=Mevalonate kinase; Short=MK	16.888	20.443	42.4	100	0.01	MVK
209572689	RecName: Full=Putative deoxyribonuclease TATDN2	16.465	22.945	85	100	0.01	TATDN2
3915601	RecName: Full=Replication factor C subunit 3; AltName: Full=Activator 1 38 kDa subunit; Short=A1 38 kDa subunit; AltName: Full=Activator 1 subunit 3; AltName: Full=Replication factor C 38 kDa subunit; Short=RF-C 38 kDa subunit; Short=RFC38	15.436	16.135	40.5	100	0.01	RFC3
135629	RecName: Full=Transcription initiation factor IIB; AltName: Full=General transcription factor TFIIB; AltName: Full=S300-II	14.789	8.669	34.8	100	0.01	GTF2B
416959	RecName: Full=DNA excision repair protein ERCC-6; AltName: Full=ATP-dependent helicase ERCC6; AltName: Full=Cockayne syndrome protein CSB	14.78	9.535	168.3	100	0.01	ERCC6
1706474	RecName: Full=DnaJ homolog subfamily A member 1; AltName: Full=DnaJ protein homolog 2; AltName: Full=HSDJ; AltName: Full=Heat shock 40 kDa protein 4; AltName: Full=Heat shock protein J2; Short=HSJ-2; AltName: Full=Human DnaJ protein 2; Short=hDj-2; Flags: Precursor	14.532	19.567	44.8	100	0.01	DNAJA1
4033763	RecName: Full=Importin-5; Short=Imp5; AltName: Full=Importin subunit beta-3; AltName: Full=Karyopherin beta-3; AltName: Full=Ran-binding protein 5; Short=RanBP5	14.524	29.778	123.6	100	0.01	IPO5
126047	RecName: Full=L-lactate dehydrogenase A chain; Short=LDH-A; AltName: Full=Cell proliferation-inducing gene 19 protein; AltName: Full=LDH muscle subunit; Short=LDH-M; AltName: Full=Renal carcinoma antigen NY-REN-59	14.391	12.223	36.7	100	0.01	LDHA
547930	RecName: Full=26S protease regulatory subunit 7; AltName: Full=26S proteasome AAA-ATPase subunit RPT1; AltName: Full=Proteasome 26S subunit ATPase 2; AltName: Full=Protein MSS1	14.325	20.876	48.6	100	0.01	PSMC2
74733765	RecName: Full=5'-nucleotidase domain-containing protein 2	14.13	49.099	60.7	100	0.01	NT5DC2
6686256	RecName: Full=Brain acid soluble protein 1; AltName: Full=22 kDa neuronal tissue-enriched acidic protein; AltName: Full=Neuronal axonal membrane protein NAP-22	14.047	13.634	22.7	100	0.01	BASP1
50403732	RecName: Full=DNA polymerase delta catalytic subunit; AltName: Full=DNA polymerase subunit delta p125	13.802	23.155	123.6	100	0.01	POLD1
18202142	RecName: Full=Ectonucleoside triphosphate diphosphohydrolase 5; Short=NTPDase 5; AltName: Full=CD39 antigen-like 4; AltName: Full=ER-UDPase; AltName: Full=Guanosine-diphosphatase ENTPD5; Short=GDPase ENTPD5; AltName: Full=Nucleoside diphosphatase; AltName: Full=Uridine-diphosphatase ENTPD5; Short=UDPase ENTPD5; Flags: Precursor	13.737	22.392	47.5	100	0.01	ENTPD5
290457681	RecName: Full=MAGUK p55 subfamily member 2; AltName: Full=Discs large homolog 2; AltName: Full=Protein MPP2	13.714	22.036	64.5	100	0.01	MPP2
46576652	RecName: Full=LYR motif-containing protein 4	13.384	15.761	10.8	100	0.01	LYRM4
74751066	RecName: Full=Acyl-CoA-binding domain-containing protein 7	13.378	20.196	9.8	100	0.01	ACBD7
74715180	RecName: Full=Protein FAM98A	12.818	14.316	55.4	100	0.01	FAM98A
296453031	RecName: Full=Zinc finger CCCH-type antiviral protein 1-like	12.757	17.04	32.9	100	0.01	ZC3HAV1L
123497	RecName: Full=Hypoxanthine-guanine phosphoribosyltransferase; Short=HGPRT; Short=HGPRTase	12.732	24.81	24.6	100	0.01	HPRT1
68565938	RecName: Full=Histone acetyltransferase KAT8; AltName: Full=Lysine acetyltransferase 8; AltName: Full=MOZ, YBF2/SAS3, SAS2 and TIP60 protein 1; Short=MYST-1; Short=hMOF	12.654	12.352	52.4	100	0.01	KAT8
306526265	RecName: Full=Ubiquinol-cytochrome-c reductase complex assembly factor 1; AltName: Full=Basic FGF-repressed Zic-binding protein; Short=bFGF-repressed Zic-binding protein; Short=bFZb; AltName: Full=Ubiquinol-cytochrome c reductase complex chaperone CBP3 homolog	12.458	11.994	34.6	100	0.01	UQCC1
6225859	RecName: Full=Serine/threonine-protein kinase N2; AltName: Full=PKN gamma; AltName: Full=Protein kinase C-like 2; AltName: Full=Protein-kinase C-related kinase 2	12.045	18.091	112	100	0.01	PKN2
3023733	RecName: Full=6-phosphofructo-2-kinase/fructose-2,6-bisphosphatase 3; Short=6PF-2-K/Fru-2,6-P2ase 3; Short=PFK/FBPase 3; AltName: Full=6PF-2-K/Fru-2,6-P2ase brain/placenta-type isozyme; AltName: Full=Renal carcinoma antigen NY-REN-56; AltName: Full=iPFK-2; Includes: RecName: Full=6-phosphofructo-2-kinase; Includes: RecName: Full=Fructose-2,6-bisphosphatase	11.793	20.837	59.6	100	0.01	PFKFB3
1346792	RecName: Full=DNA primase small subunit; AltName: Full=DNA primase 49 kDa subunit; Short=p49	11.712	12.813	49.9	100	0.01	PRIM1
108935938	RecName: Full=Transcription elongation factor A protein-like 4; Short=TCEA-like protein 4; AltName: Full=Transcription elongation factor S-II protein-like 4	11.243	4.571	24.6	100	0.01	TCEAL4
6686278	RecName: Full=Hsc70-interacting protein; Short=Hip; AltName: Full=Aging-associated protein 2; AltName: Full=Progesterone receptor-associated p48 protein; AltName: Full=Protein FAM10A1; AltName: Full=Putative tumor suppressor ST13; AltName: Full=Renal carcinoma antigen NY-REN-33; AltName: Full=Suppression of tumorigenicity 13 protein	10.983	15.925	41.3	100	0.01	ST13
23503058	RecName: Full=Cytoplasmic dynein 1 intermediate chain 2; AltName: Full=Cytoplasmic dynein intermediate chain 2; AltName: Full=Dynein intermediate chain 2, cytosolic; Short=DH IC-2	10.963	10.159	71.4	100	0.01	DYNC1I2
52788235	RecName: Full=60 kDa SS-A/Ro ribonucleoprotein; Short=60 kDa Ro protein; Short=60 kDa ribonucleoprotein Ro; Short=RoRNP; AltName: Full=Ro 60 kDa autoantigen; AltName: Full=Sjoegren syndrome antigen A2; AltName: Full=Sjoegren syndrome type A antigen; Short=SS-A; AltName: Full=TROVE domain family member 2	9.859	20.753	60.6	100	0.01	RO60
31077177	RecName: Full=Casein kinase I isoform alpha; Short=CKI-alpha; AltName: Full=CK1	9.832	12.097	38.9	100	0.01	CSNK1A1
296452977	RecName: Full=39S ribosomal protein L39, mitochondrial; Short=L39mt; Short=MRP-L39; AltName: Full=39S ribosomal protein L5, mitochondrial; Short=L5mt; Short=MRP-L5	9.762	10.686	38.7	100	0.01	MRPL39
119554	RecName: Full=Mitogen-activated protein kinase 1; Short=MAP kinase 1; Short=MAPK 1; AltName: Full=ERT1; AltName: Full=Extracellular signal-regulated kinase 2; Short=ERK-2; AltName: Full=MAP kinase isoform p42; Short=p42-MAPK; AltName: Full=Mitogen-activated protein kinase 2; Short=MAP kinase 2; Short=MAPK 2	9.669	27.6	41.4	100	0.01	MAPK1
74732895	RecName: Full=Receptor expression-enhancing protein 2	9.417	15.504	28.2	100	0.01	REEP2
12644375	RecName: Full=AMP deaminase 2; AltName: Full=AMP deaminase isoform L	9.037	21.827	100.6	100	0.01	AMPD2
108860974	RecName: Full=Ribonuclease P protein subunit p20; Short=RNaseP protein p20; AltName: Full=Ribonucleases P/MRP protein subunit POP7 homolog; Short=hPOP7	9.028	12.219	15.6	100	0.01	POP7
166199462	RecName: Full=Very-long-chain (3R)-3-hydroxyacyl-CoA dehydratase 3; AltName: Full=3-hydroxyacyl-CoA dehydratase 3; Short=HACD3; AltName: Full=Butyrate-induced protein 1; Short=B-ind1; Short=hB-ind1; AltName: Full=Protein-tyrosine phosphatase-like A domain-containing protein 1	8.944	6.804	43.1	100	0.01	HACD3
74728797	RecName: Full=GTP-binding protein 8	8.598	10.243	32.1	100	0.01	GTPBP8
14916548	RecName: Full=DnaJ homolog subfamily A member 2; AltName: Full=Cell cycle progression restoration gene 3 protein; AltName: Full=Dnj3; Short=Dj3; AltName: Full=HIRA-interacting protein 4; AltName: Full=Renal carcinoma antigen NY-REN-14; Flags: Precursor	8.447	9.497	45.7	100	0.01	DNAJA2
519668659	RecName: Full=Tropomyosin alpha-3 chain; AltName: Full=Gamma-tropomyosin; AltName: Full=Tropomyosin-3; AltName: Full=Tropomyosin-5; Short=hTM5	8.312	7.138	32.9	100	0.01	TPM3
12644536	RecName: Full=Transcription termination factor 1, mitochondrial; AltName: Full=Mitochondrial transcription termination factor 1; Short=mTERF; Short=mTERF1; Flags: Precursor	7.918	14.453	45.7	100	0.01	MTERF1
74713747	RecName: Full=Cytoplasmic tRNA 2-thiolation protein 1; AltName: Full=ATP-binding domain-containing protein 3; AltName: Full=Cancer-associated gene protein; AltName: Full=Cytoplasmic tRNA adenylyltransferase 1	7.833	9.699	36.4	100	0.01	CTU1
1346369	RecName: Full=Casein kinase I isoform epsilon; Short=CKI-epsilon; Short=CKIe	7.473	12.444	47.3	100	0.01	CSNK1E
317373366	RecName: Full=Oxidoreductase HTATIP2; AltName: Full=30 kDa HIV-1 TAT-interacting protein; AltName: Full=HIV-1 TAT-interactive protein 2	7.467	14.204	27	100	0.01	HTATIP2
20532405	RecName: Full=26S proteasome non-ATPase regulatory subunit 3; AltName: Full=26S proteasome regulatory subunit RPN3; AltName: Full=26S proteasome regulatory subunit S3; AltName: Full=Proteasome subunit p58	7.441	7.024	60.9	100	0.01	PSMD3
74736808	RecName: Full=Receptor expression-enhancing protein 3	6.82	22.05	29.2	100	0.01	REEP3
119371246	RecName: Full=Integrator complex subunit 9; Short=Int9; AltName: Full=Protein related to CPSF subunits of 74 kDa; Short=RC-74	6.719	6.237	73.8	100	0.01	INTS9
8247933	RecName: Full=Pyruvate kinase PKLR; AltName: Full=Pyruvate kinase 1; AltName: Full=Pyruvate kinase isozymes L/R; AltName: Full=R-type/L-type pyruvate kinase; AltName: Full=Red cell/liver pyruvate kinase	6.657	18.408	61.8	100	0.01	PKLR
3183217	RecName: Full=ER membrane protein complex subunit 2; AltName: Full=Tetratricopeptide repeat protein 35; Short=TPR repeat protein 35	6.634	9.897	34.8	100	0.01	EMC2
2500648	RecName: Full=RNA 3'-terminal phosphate cyclase; Short=RNA cyclase; Short=RNA-3'-phosphate cyclase; AltName: Full=RNA terminal phosphate cyclase domain-containing protein 1; Short=RTC domain-containing protein 1	6.262	13.903	39.3	100	0.01	RTCA
13124123	RecName: Full=GDP-L-fucose synthase; AltName: Full=GDP-4-keto-6-deoxy-D-mannose-3,5-epimerase-4-reductase; AltName: Full=Protein FX; AltName: Full=Red cell NADP(H)-binding protein; AltName: Full=Short-chain dehydrogenase/reductase family 4E member 1	6.049	7.068	35.9	100	0.01	TSTA3
2493460	RecName: Full=Reticulocalbin-2; AltName: Full=Calcium-binding protein ERC-55; AltName: Full=E6-binding protein; Short=E6BP; Flags: Precursor	5.779	17.435	36.9	100	0.01	RCN2
13432151	RecName: Full=Glycogenin-1; Short=GN-1; Short=GN1	5.692	18.614	39.4	100	0.01	GYG1
47117318	RecName: Full=Phosphopantothenate--cysteine ligase; AltName: Full=Phosphopantothenoylcysteine synthetase; Short=PPC synthetase	5.637	18.254	34	100	0.01	PPCS
116176	RecName: Full=G2/mitotic-specific cyclin-B1	5.606	8.613	48.3	100	0.01	CCNB1
39931107	RecName: Full=Valacyclovir hydrolase; Short=VACVase; Short=Valacyclovirase; AltName: Full=Biphenyl hydrolase-like protein; AltName: Full=Biphenyl hydrolase-related protein; Short=Bph-rp; AltName: Full=Breast epithelial mucin-associated antigen; Short=MCNAA; Flags: Precursor	5.391	13.071	32.5	100	0.01	BPHL
2498697	RecName: Full=Mitochondrial import receptor subunit TOM20 homolog; AltName: Full=Mitochondrial 20 kDa outer membrane protein; AltName: Full=Outer mitochondrial membrane receptor Tom20	4.392	9.647	16.3	100	0.01	TOMM20
224471815	RecName: Full=Acyl-coenzyme A thioesterase 9, mitochondrial; Short=Acyl-CoA thioesterase 9; AltName: Full=Acyl-CoA thioester hydrolase 9; Flags: Precursor	4.323	5.561	49.9	100	0.01	ACOT9
8039804	RecName: Full=NADH dehydrogenase [ubiquinone] 1 alpha subcomplex subunit 8; AltName: Full=Complex I-19kD; Short=CI-19kD; AltName: Full=Complex I-PGIV; Short=CI-PGIV; AltName: Full=NADH-ubiquinone oxidoreductase 19 kDa subunit	4.188	15.689	20.1	100	0.01	NDUFA8
221222466	RecName: Full=Mitochondrial ribonuclease P protein 3; Short=Mitochondrial RNase P protein 3; Flags: Precursor	4	5.02	67.3	100	0.01	KIAA0391
